# Supplementary material for: The role of context in identifying linkages between SDG 2 (food) and SDG 6 (water)
Source: Sustain Sci. 2022 May 30;17(4):1605–18. doi: 10.1007/s11625-022-01158-3 (PMC9338151; doi:10.1007/s11625-022-01158-3)
Supplement: Supplementary file 1 — Supplementary file1 (XLSX 25 kb) [file 11625_2022_1158_MOESM1_ESM.xlsx]

## Sheet: Sheet1
Report number	Country number	Country	Year	Language of studied report	Link	Note
1	1	Afghanistan	2017	English	https://sustainabledevelopment.un.org/content/documents/16277Afghanistan.pdf
		Åland Islands	NA	NA	NA
2	2	Albania	2018	English	https://sustainabledevelopment.un.org/content/documents/20257ALBANIA_VNR_2018_FINAL2.pdf
3	3	Algeria	2019	French	https://sustainabledevelopment.un.org/memberstates/algeria
		American Samoa	NA	NA	NA
4	4	Andorra	2018	French	https://sustainabledevelopment.un.org/content/documents/19898ANDORRA_VNR_2018.pdf
		Angola	NA	NA	NA
		Anguilla	NA	NA	NA
		Antigua and Barbuda	NA	NA	NA
5	5	Argentina	2017	Spanish	https://sustainabledevelopment.un.org/content/documents/16117Argentina.pdf
6		Argentina	2020	Spanish	https://sustainabledevelopment.un.org/content/documents/26386VNR_2020_Argentina_Report_Spanish.pdf
7	6	Armenia	2018	English	https://sustainabledevelopment.un.org/content/documents/20315Armenia_SDG_VNR_report.pdf
8		Armenia	2020	English	https://sustainabledevelopment.un.org/content/documents/26318Armenia_VNRFINAL.pdf
9	7	Australia	2018	English	https://sustainabledevelopment.un.org/content/documents/20470VNR_final_approved_version.pdf
10	8	Austria	2020	English	https://sustainabledevelopment.un.org/content/documents/26512VNR_2020_Austria_Report_English.pdf
11	9	Azerbaijan	2017	English	https://sustainabledevelopment.un.org/content/documents/16005Azerbaijan.pdf
12		Azerbaijan	2019	English	https://sustainabledevelopment.un.org/content/documents/23411AZERBAIJAN_VNR_Report.pdf
13	10	Bahamas	2018	English	https://sustainabledevelopment.un.org/content/documents/19874VNR_document_03.07.18_master_document.pdf
14	11	Bahrain	2018	English	https://sustainabledevelopment.un.org/content/documents/2132920181231_Bahrain_VNR_English_translation.pdf
15	12	Bangladesh	2017	English	https://sustainabledevelopment.un.org/content/documents/15826Bangladesh.pdf
16		Bangladesh	2020	English	https://sustainabledevelopment.un.org/content/documents/26303VNR_2020_Bangladesh_Report.pdf
		Barbados	2020	NA	NA	Full report unavailable
17	13	Belarus	2017	Russian	https://sustainabledevelopment.un.org/content/documents/16357Belarus.pdf
18	14	Belgium	2017	English	https://sustainabledevelopment.un.org/content/documents/15721Belgium_Rev.pdf
19	15	Belize	2017	English	https://sustainabledevelopment.un.org/content/documents/16389Belize.pdf
20	16	Benin	2017	French	https://sustainabledevelopment.un.org/content/documents/15901Benin.pdf
21		Benin	2018	French	https://sustainabledevelopment.un.org/content/documents/19366Benin_VNR_2018_BENIN_French.pdf
22		Benin	2020	French	https://sustainabledevelopment.un.org/content/documents/26283VNR_2020_Benin_Report.pdf
		Bermuda	NA	NA	NA
23	17	Bhutan	2018	English	https://sustainabledevelopment.un.org/content/documents/19369Bhutan_NSDGR_Bhutan_2018.pdf
		Bolivia (Plurinational State of)	NA	NA	NA
		Bonaire, Sint Eustatius and Saba	NA	NA	NA
24	18	Bosnia and Herzegovina	2019	English	https://sustainabledevelopment.un.org/content/documents/23345VNR_BiH_ENG_Final.pdf
25	19	Botswana	2017	English	https://sustainabledevelopment.un.org/content/documents/16397BOTSWANA_VNR.pdf
		Bouvet Island	NA	NA	NA
26	20	Brazil	2017	English	https://sustainabledevelopment.un.org/content/documents/15806Brazil_English.pdf
		British Indian Ocean Territory	NA	NA	NA
		British Virgin Islands	NA	NA	NA
27	21	Brunei Darussalam	2020	English	https://sustainabledevelopment.un.org/content/documents/26412VNR_2020_Brunei_Report.pdf
28	22	Bulgaria	2020	English	https://sustainabledevelopment.un.org/content/documents/26290VNR_2020_Bulgaria_Report.pdf
29	23	Burkina Faso	2019	French	https://sustainabledevelopment.un.org/content/documents/23390Burkina_Faso_VNR_FINAL.pdf
30	24	Burundi	2020	French	https://sustainabledevelopment.un.org/content/documents/26316RAPPORTDELAMISEENOEUVREDESODDsAUBURUNDI.pdf
31	25	Cabo Verde	2018	English	https://sustainabledevelopment.un.org/content/documents/19580Cabo_Verde_VNR_SDG_Cabo_Verde_2018_ING_final_NU_280618.pdf
32	26	Cambodia	2019	English	https://sustainabledevelopment.un.org/content/documents/23603Cambodia_VNR_PublishingHLPF.pdf
33	27	Cameroon	2019	French	https://sustainabledevelopment.un.org/content/documents/24180CAMEROON_Rapport_VNR_0507_2019.pdf
34	28	Canada	2018	English	https://sustainabledevelopment.un.org/content/documents/20312Canada_ENGLISH_18122_Canadas_Voluntary_National_ReviewENv7.pdf
		Cayman Islands	NA	NA	NA
35	29	Central African Republic	2019	French	https://sustainabledevelopment.un.org/content/documents/23414RAPPORT_VOLONTAIRE_DE_SUIVI_ODD_RCA_FINAL_SIGNATURE_MINISTRE_003.pdf
36	30	Chad	2019	French	https://sustainabledevelopment.un.org/content/documents/23405RAPPORT_NATIONAL_VOLONTAIRE_FINAL_TCHAD.pdf
37	31	Chile	2017	Spanish	https://sustainabledevelopment.un.org/content/documents/15776Chile.pdf
38		Chile	2019	Spanish	https://sustainabledevelopment.un.org/content/documents/23507Informe_Nacional_Voluntario_CHILE_Junio_2019_final_1.pdf
		China	2016	NA	NA	Full report unavailable
		China, Hong Kong Special Administrative Region	NA	NA	NA
		China, Macao Special Administrative Region	NA	NA	NA
		Christmas Island	NA	NA	NA
		Cocos (Keeling) Islands	NA	NA	NA
39	32	Colombia	2016	Spanish	https://sustainabledevelopment.un.org/content/documents/12644VNR%20Colombia.pdf
40		Colombia	2018	Spanish	https://sustainabledevelopment.un.org/content/documents/20338RNV_Versio769n_revisada_31.07.18.pdf
41	33	Comoros	2020	French	https://sustainabledevelopment.un.org/content/documents/26404VNR_2020_Comoros_Report.pdf
42	34	Congo	2019	French	https://sustainabledevelopment.un.org/content/documents/23339CONGO_Contribution_Nationale_Volontaire_2019.pdf
		Cook Islands	NA	NA	NA
43	35	Costa Rica	2017	Spanish	https://sustainabledevelopment.un.org/content/documents/15846Costa_Rica.pdf
44		Costa Rica	2020	English	https://sustainabledevelopment.un.org/content/documents/26894second_voluntary_national_review_sdg_costa_rica.pdf
45	36	Côte d'Ivoire	2019	French	https://sustainabledevelopment.un.org/content/documents/23327COTE_dIVOIRE_Draft_Rapport_VNR_CIV.pdf
46	37	Croatia	2019	English	https://sustainabledevelopment.un.org/content/documents/23943CROATIA_UN_final.pdf
		Cuba	NA	NA	NA
		Curaçao	NA	NA	NA
47	38	Cyprus	2017	English	https://sustainabledevelopment.un.org/content/documents/15886Cyprus.pdf
48	39	Czechia	2017	English	https://sustainabledevelopment.un.org/content/documents/15717Czech_Republic.pdf
		Democratic People's Republic of Korea	NA	NA	NA
49	40	Democratic Republic of the Congo	2020	French	https://sustainabledevelopment.un.org/content/documents/26297VNR_2020_DRC_Report_French.pdf
50	41	Denmark	2017	English	https://sustainabledevelopment.un.org/content/documents/16013Denmark.pdf
		Djibouti	NA	NA	NA
		Dominica	NA	NA	NA
51	42	Dominican Republic	2018	Spanish	https://sustainabledevelopment.un.org/content/documents/19710INV_RD_2018_V2.pdf
52	43	Ecuador	2018	Spanish	https://sustainabledevelopment.un.org/content/documents/19627EcuadorVNRReportENVE2018.pdf
53		Ecuador	2020	Spanish	https://sustainabledevelopment.un.org/content/documents/26393VNR_2020_Ecuador_Spanish.pdf
54	44	Egypt	2016	English	https://sustainabledevelopment.un.org/content/documents/10738egypt.pdf
55		Egypt	2018	English	https://sustainabledevelopment.un.org/content/documents/20269EGY_VNR_2018_final_with_Hyperlink_9720185b45d.pdf
56	45	El Salvador	2017	Spanish	https://sustainabledevelopment.un.org/content/documents/16649RNV_El_Salvador_1307_2011_2PP.pdf
		Equatorial Guinea	NA	NA	NA
		Eritrea	NA	NA	NA
57	46	Estonia	2016	English	https://sustainabledevelopment.un.org/content/documents/10647estonia.pdf
58		Estonia	2020	English	https://sustainabledevelopment.un.org/content/documents/26285VNR_2020_Estonia_Report.pdf
59	47	Eswatini	2019	English	https://sustainabledevelopment.un.org/content/documents/24651Eswatini_VNR_Final_Report.pdf
60	48	Ethiopia	2017	English	https://sustainabledevelopment.un.org/content/documents/16437Ethiopia.pdf
		Falkland Islands (Malvinas)	NA	NA	NA
		Faroe Islands	NA	NA	NA
61	49	Fiji	2019	English	https://sustainabledevelopment.un.org/content/documents/25011Fiji_VNR_2019_final.pdf
62	50	Finland	2016	English	https://sustainabledevelopment.un.org/content/documents/10611Finland_VNR.pdf
63		Finland	2020	English	https://sustainabledevelopment.un.org/content/documents/26265VNR_Report_Finland_2020.pdf
64	51	France	2016	English	https://sustainabledevelopment.un.org/content/documents/10726Report%20SDGs%20France.pdf
		French Guiana	NA	NA	NA
		French Polynesia	NA	NA	NA
		French Southern Territories	NA	NA	NA
		Gabon	NA	NA	NA
65	52	Gambia	2020	English	https://sustainabledevelopment.un.org/content/documents/263072020GambiaVNR.pdf
66	53	Georgia	2016	English	https://sustainabledevelopment.un.org/content/documents/10680SDG%20Voluntary%20National%20Review%20Georgia-.pdf
67		Georgia	2020	English	https://sustainabledevelopment.un.org/content/documents/26390VNR_2020_Georgia_Report.pdf
68	54	Germany	2016	English	https://sustainabledevelopment.un.org/content/documents/10686HLPF-Bericht_final_EN.pdf
69	55	Ghana	2019	English	https://sustainabledevelopment.un.org/content/documents/23420VNR_Report_Ghana_Final_print.pdf
		Gibraltar	NA	NA	NA
70	56	Greece	2018	English	https://sustainabledevelopment.un.org/content/documents/19378Greece_VNR_Greece_2018_pdf_FINAL_140618.pdf
		Greenland	NA	NA	NA
		Grenada	NA	NA	NA
		Guadeloupe	NA	NA	NA
		Guam	NA	NA	NA
71	57	Guatemala	2017	Spanish	https://sustainabledevelopment.un.org/content/documents/16626Guatemala.pdf
72		Guatemala	2019	Spanish	https://sustainabledevelopment.un.org/content/documents/25008REVISIN_NACIONAL_COMPLETA.pdf
		Guernsey	NA	NA	NA
73	58	Guinea	2018	French	https://sustainabledevelopment.un.org/content/documents/19612Guinea_RNV_GUINEE_Version_restructure_4.pdf
		Guinea-Bissau	NA	NA	NA
74	59	Guyana	2019	English	https://sustainabledevelopment.un.org/content/documents/24297Guyana_VNR2019_FINAL_REPORT_070819.pdf
		Haiti	NA	NA	NA
		Heard Island and McDonald Islands	NA	NA	NA
		Holy See	NA	NA	NA
75	60	Honduras	2017	Spanish	https://sustainabledevelopment.un.org/content/documents/15871Honduras.pdf
76		Honduras	2020	Spanish	https://sustainabledevelopment.un.org/content/documents/26311VNR_2020_Honduras_Report_Spanish.pdf
77	61	Hungary	2018	English	https://sustainabledevelopment.un.org/content/documents/20137Voluntary_National_Review_of_Hungary_v2.pdf
78	62	Iceland	2019	English	https://sustainabledevelopment.un.org/content/documents/23408VNR_Iceland_2019_web_final.pdf
79	63	India	2017	English	https://sustainabledevelopment.un.org/content/documents/16693India.pdf
80		India	2020	English	https://sustainabledevelopment.un.org/content/documents/26281VNR_2020_India_Report.pdf
81	64	Indonesia	2017	English	https://sustainabledevelopment.un.org/content/documents/15705Indonesia.pdf
82		Indonesia	2019	English	https://sustainabledevelopment.un.org/content/documents/2380320190708_Final_VNR_2019_Indonesia_Rev3.pdf
		Iran (Islamic Republic of)	NA	NA	NA
83	65	Iraq	2019	English	https://sustainabledevelopment.un.org/content/documents/23789Iraq_VNR_2019_final_EN_HS.pdf
		Iraq (Central Iraq)	NA	NA	NA
		Iraq (Kurdistan Region)	NA	NA	NA
84	66	Ireland	2018	English	https://sustainabledevelopment.un.org/content/documents/19382Ireland_Voluntary_National_Review_2018.pdf
		Isle of Man	NA	NA	NA
85	67	Israel	2019	English	https://sustainabledevelopment.un.org/content/documents/23576ISRAEL_13191_SDGISRAEL.pdf
86	68	Italy	2017	English	https://sustainabledevelopment.un.org/content/documents/16341Italy.pdf
87	69	Jamaica	2018	English	https://sustainabledevelopment.un.org/content/documents/19499JamaicaMain_VNR_Report.pdf
88	70	Japan	2017	English	https://sustainabledevelopment.un.org/content/documents/16445JapanVNR2017.pdf
		Jersey	NA	NA	NA
89	71	Jordan	2017	English	https://sustainabledevelopment.un.org/content/documents/16289Jordan.pdf
90	72	Kazakhstan	2019	English	https://sustainabledevelopment.un.org/content/documents/23946KAZAKHSTAN_DNO__eng_4.Juli19.pdf
91	73	Kenya	2017	English	https://sustainabledevelopment.un.org/content/documents/15689Kenya.pdf
92		Kenya	2020	English	https://sustainabledevelopment.un.org/content/documents/26360VNR_2020_Kenya_Report.pdf
		Kiribati	2018	NA	NA	Full report unavailable
		Kosovo	NA	NA	NA
93	74	Kuwait	2019	English	https://sustainabledevelopment.un.org/content/documents/23384Kuwait_VNR_FINAL.PDF
94	75	Kyrgyzstan	2020	English	https://sustainabledevelopment.un.org/content/documents/26459VNR_2020_Kyrgyzstan_Report_English.pdf
95	76	Lao People's Democratic Republic	2018	English	https://sustainabledevelopment.un.org/content/documents/19385Lao_Final_VNR_19_June_2018_web.pdf
96	77	Latvia	2018	English	https://sustainabledevelopment.un.org/content/documents/19388Latvia_Implementation_of_the_SDGs.pdf
97	78	Lebanon	2018	English	https://sustainabledevelopment.un.org/content/documents/19624LebanonVNR2018.pdf
98	79	Lesotho	2019	English	https://sustainabledevelopment.un.org/content/documents/23777Lesotho_VNR_Report_2019_Final.pdf
99	80	Liberia	2020	English	https://sustainabledevelopment.un.org/content/documents/26288VNR_2020_Liberia_Report.pdf
100	81	Libya	2020	Arabic	https://sustainabledevelopment.un.org/content/documents/26753Libya_VNRLIBYA2020part1.pdf	Fail to translate because of document format issues
		Libya			https://sustainabledevelopment.un.org/content/documents/26754Libya_VNRLIBYA2020part2.pdf
101	82	Liechtenstein	2019	English	https://sustainabledevelopment.un.org/content/documents/23369Full_VNR_Liechtenstein_June_2019.pdf
102	83	Lithuania	2018	English	https://sustainabledevelopment.un.org/content/documents/19673VNR_Lithuania_EN_updated.pdf
103	84	Luxembourg	2017	French	https://sustainabledevelopment.un.org/content/documents/15709Luxembourg.pdf
104	85	Madagascar	2016	French	https://sustainabledevelopment.un.org/content/documents/10723Madagascar_Final%20Version.pdf
105	86	Malawi	2020	English	https://sustainabledevelopment.un.org/content/documents/26317MalawiVNRReport.pdf
106	87	Malaysia	2017	English	https://sustainabledevelopment.un.org/content/documents/15881Malaysia.pdf
107	88	Maldives	2017	English	https://sustainabledevelopment.un.org/content/documents/15891Maldives.pdf
108	89	Mali	2018	French	https://sustainabledevelopment.un.org/content/documents/20200Projet_de_RNV_ODD_VFcor2_06_06_2018_Actuel.pdf
109	90	Malta	2018	English	https://sustainabledevelopment.un.org/content/documents/20203Malta_VNR_Final.pdf
		Marshall Islands	NA	NA	NA
		Martinique	NA	NA	NA
110	91	Mauritania	2019	French	https://sustainabledevelopment.un.org/content/documents/23447Mauritania_REVISED_AS_OF_24JUNERevueNationalVolontaire_Mauritanie2_medium.pdf
111	92	Mauritius	2019	English	https://sustainabledevelopment.un.org/content/documents/23462Mauritius_VNR_Report_2019.pdf
		Mayotte	NA	NA	NA
112	93	Mexico	2016	Spanish	https://sustainabledevelopment.un.org/content/documents/10756Full%20report%20Mexico%20-%20HLPF%202016%20FINAL.pdf
113		Mexico	2018	English	https://sustainabledevelopment.un.org/content/documents/20122VOLUNTARY_NATIONAL_REPORT_060718.pdf
114	94	Micronesia (Federated States of)	2020	English	https://sustainabledevelopment.un.org/content/documents/26668VNR_2020_Micronesia_Report.pdf
115	95	Monaco	2017	French	https://sustainabledevelopment.un.org/content/documents/15697Monaco2.pdf
116	96	Mongolia	2019	English	https://sustainabledevelopment.un.org/content/documents/23342MONGOLIA_VOLUNTARY_NATIONAL_REVIEW_REPORT_2019.pdf
117	97	Montenegro	2016	English	https://sustainabledevelopment.un.org/content/documents/10695Montenegro%20-%20HLPF%20Report.pdf
		Montserrat	NA	NA	NA
118	98	Morocco	2016	French	https://sustainabledevelopment.un.org/content/documents/10560NVR%20(Morocco).pdf
119		Morocco	2020	French	https://sustainabledevelopment.un.org/content/documents/26406VNR_2020_Morocco_Report_French.pdf
120	99	Mozambique	2020	English	https://sustainabledevelopment.un.org/content/documents/26314VNR_2020_Mozambique_Report.pdf
		Myanmar	NA	NA	NA
121	100	Namibia	2018	English	https://sustainabledevelopment.un.org/content/documents/19880New_Version_Full_Voluntary_National_Review_2018_single_1_Report.pdf
		Nauru	2019	NA	NA	Full report unavailable
122	101	Nepal	2017	English	https://sustainabledevelopment.un.org/content/documents/16513Nepal.pdf
123		Nepal	2020	English	https://sustainabledevelopment.un.org/content/documents/26541VNR_2020_Nepal_Report.pdf
124	102	Netherlands	2017	English	https://sustainabledevelopment.un.org/content/documents/16109Netherlands.pdf
		Netherlands Antilles	NA	NA	NA
		New Caledonia	NA	NA	NA
125	103	New Zealand	2019	English	https://sustainabledevelopment.un.org/content/documents/23333New_Zealand_Voluntary_National_Review_2019_Final.pdf
		Nicaragua	NA	NA	NA
126	104	Niger	2018	French	https://sustainabledevelopment.un.org/content/documents/19886Niger_Revue_national_volontaire_ODD_Niger_Final40718.pdf
127		Niger	2020	French	https://sustainabledevelopment.un.org/content/documents/26454VNR_2020_Niger_Report_French.pdf
128	105	Nigeria	2017	English	https://sustainabledevelopment.un.org/content/documents/16029Nigeria.pdf
129		Nigeria	2020	English	https://sustainabledevelopment.un.org/content/documents/26309VNR_2020_Nigeria_Report.pdf
		Niue	NA	NA	NA
		Norfolk Island	NA	NA	NA
130	106	North Macedonia	2020	English	https://sustainabledevelopment.un.org/content/documents/26387VNR_2020_Macedonia_Report.pdf
		Northern Mariana Islands	NA	NA	NA
131	107	Norway	2016	English	https://sustainabledevelopment.un.org/content/documents/10692NORWAY%20HLPF%20REPORT%20-%20full%20version.pdf
132	108	Oman	2019	Arabic	https://sustainabledevelopment.un.org/content/documents/23489Sultanate_of_Oman_National_Voluntary_Report__2019_Arabic_Spreads.pdf	Fail to translate showing low accurency
		Other non-specified areas	NA	NA	NA
133	109	Pakistan	2019	English	https://sustainabledevelopment.un.org/content/documents/233812019_06_15_VNR_2019_Pakistan_latest_version.pdf
134	110	Palau	2019	English	https://sustainabledevelopment.un.org/content/documents/23606VNR_FINAL_21June2019_UN_Version.pdf
135	111	Panama	2017	Spanish	https://sustainabledevelopment.un.org/content/documents/16594Panama.pdf
136		Panama	2020	Spanish	https://sustainabledevelopment.un.org/content/documents/26427Panama_Informe_Voluntario_Reducido_1_reduced.pdf	Poor trnaslation quality due to format
137	112	Papua New Guinea	2020	English	https://sustainabledevelopment.un.org/content/documents/26453VNR_2020_Papua_New_Guinea_Report.pdf
138	113	Paraguay	2018	Spanish	https://sustainabledevelopment.un.org/content/documents/19877IVN_ODS_PY_2018_book_Final.pdf
139	114	Peru	2017	Spanish	https://sustainabledevelopment.un.org/content/documents/15856Peru.pdf
140		Peru	2020	Spanish	https://sustainabledevelopment.un.org/content/documents/26326VNR_2020_Peru_Report_Spanish.pdf
141	115	Philippines	2016	English	https://sustainabledevelopment.un.org/content/documents/10765PH%20VoluntaryNationalReview_FINAL.pdf
142		Philippines	2019	English	https://sustainabledevelopment.un.org/content/documents/23366Voluntary_National_Review_2019_Philippines.pdf
		Pitcairn	NA	NA	NA
143	116	Poland	2018	English	https://sustainabledevelopment.un.org/content/documents/19409Poland_VNR_20180615.pdf
144	117	Portugal	2017	English	https://sustainabledevelopment.un.org/content/documents/15766Portugal2017_EN_REV_FINAL_29_06_2017.pdf
		Puerto Rico	NA	NA	NA
145	118	Qatar	2017	English	https://sustainabledevelopment.un.org/content/documents/16517Qatar_VNR_2017_En.pdf
146		Qatar	2018	English	https://sustainabledevelopment.un.org/content/documents/20443SDG_Qatar_En_Draft7_Landscape_3.pdf
147	119	Republic of Korea	2016	English	https://sustainabledevelopment.un.org/content/documents/10632National%20Voluntary%20Review%20Report%20(rev_final).pdf
148	120	Republic of Moldova	2020	English	https://sustainabledevelopment.un.org/content/documents/26346VNR_2020_Moldova_Report_English.pdf
		Réunion	NA	NA	NA
149	121	Romania	2018	English	https://sustainabledevelopment.un.org/content/documents/19952Voluntary_National_Review_ROMANIA_with_Cover.pdf
150	122	Russian Federation	2020	English	https://sustainabledevelopment.un.org/content/documents/26962VNR_2020_Russia_Report_English.pdf
151	123	Rwanda	2019	English	https://sustainabledevelopment.un.org/content/documents/23432Rwanda_VNR_Document__Final.pdf
		Saint Barthélemy	NA	NA	NA
		Saint Helena	NA	NA	NA
		Saint Kitts and Nevis	NA	NA	NA
152	124	Saint Lucia	2019	English	https://sustainabledevelopment.un.org/content/documents/23570SAINT_LUCIA_VNR_REPORT_JUNE_2019.pdf
		Saint Martin (French Part)	NA	NA	NA
		Saint Pierre and Miquelon	NA	NA	NA
		Saint Vincent and the Grenadines	2020	NA	NA	Full report unavailable
		Samoa	2016	NA	NA	Full report unavailable
153	125	Samoa	2020	English	https://sustainabledevelopment.un.org/content/documents/26429Samoa_Samos2ndVNR2020reduced.pdf
		San Marino	NA	NA	NA
		Sao Tome and Principe	NA	NA	NA
154	126	Saudi Arabia	2018	English	https://sustainabledevelopment.un.org/content/documents/20230SDGs_English_Report972018_FINAL.pdf
155	127	Senegal	2018	French	https://sustainabledevelopment.un.org/content/documents/19253Rapport_national_volontaire_Snegal_versionn_finale_juin_2018_FPHN2.pdf
156	128	Serbia	2019	English	https://sustainabledevelopment.un.org/content/documents/23471Serbia_VNR_Report_2019_final.pdf
		Serbia and Montenegro [former]	NA	NA	NA
157	129	Seychelles	2020	English	https://sustainabledevelopment.un.org/content/documents/26383VNR_2020_Seychelles_Report.pdf
158	130	Sierra Leone	2016	English	https://sustainabledevelopment.un.org/content/documents/10720sierraleone.pdf
159		Sierra Leone	2019	English	https://sustainabledevelopment.un.org/content/documents/23378Sierra_Leone_VNR_FINAL.pdf
160	131	Singapore	2018	English	https://sustainabledevelopment.un.org/content/documents/19439Singapores_Voluntary_National_Review_Report_v2.pdf
		Sint Maarten (Dutch part)	NA	NA	NA
161	132	Slovakia	2018	English	https://sustainabledevelopment.un.org/content/documents/20131Agenda2030_VNR_Slovakia.pdf
162	134	Slovenia	2017	English	https://sustainabledevelopment.un.org/content/documents/16313Slovenia.pdf
163		Slovenia	2020	English	https://sustainabledevelopment.un.org/content/documents/26451VNR_2020_Slovenia_Report.pdf
164	135	Solomon Islands	2020	English	https://sustainabledevelopment.un.org/content/documents/26795VNR_2020_Solomon_Report.pdf
		Somalia	NA	NA	NA
165	136	South Africa	2019	English	https://sustainabledevelopment.un.org/content/documents/23402RSA_Voluntary_National_Review_Report___The_Final_24_July_2019.pdf
		South Georgia and the South Sandwich Islands	NA	NA	NA
		South Sudan	NA	NA	NA
166	137	Spain	2018	English	https://sustainabledevelopment.un.org/content/documents/203295182018_VNR_Report_Spain_EN_ddghpbrgsp.pdf
167	138	Sri Lanka	2018	English	https://sustainabledevelopment.un.org/content/documents/19677FINAL_SriLankaVNR_Report_30Jun2018.pdf
168	139	State of Palestine	2018	English	https://sustainabledevelopment.un.org/content/documents/20024VNR2018PalestineNEWYORK.pdf
169	140	Sudan	2018	English	https://sustainabledevelopment.un.org/content/documents/21741VNR_Sudan.pdf
		Sudan [former]	NA	NA	NA
		Suriname	NA	NA	NA
		Svalbard and Jan Mayen Islands	NA	NA	NA
170	141	Sweden	2017	English	https://sustainabledevelopment.un.org/content/documents/16033Sweden.pdf	https://sustainabledevelopment.un.org/content/documents/20041rk_25106_global_agenda_goal_6.pdf
171	142	Switzerland	2016	English	https://sustainabledevelopment.un.org/content/documents/10617Full%20Report%20HLPF%202016_Switzerland_EN%20fin.pdf
172		Switzerland	2018	English	https://sustainabledevelopment.un.org/content/documents/20152Country_Report_Switzerland_2018_web.pdf
173	143	Syrian Arab Republic	2020	Arabic	https://sustainabledevelopment.un.org/content/documents/26292VNR_2020_Syria_Report_Arabic.pdf	Poor translation quality
174	144	Tajikistan	2017	English	https://sustainabledevelopment.un.org/content/documents/16021Tajikistan.pdf
175	145	Thailand	2017	English	https://sustainabledevelopment.un.org/content/documents/16147Thailand.pdf
176	146	Timor-Leste	2019	English	https://sustainabledevelopment.un.org/content/documents/23417TimorLeste_VNR_2019_FINAL.pdf
177	147	Togo	2016	French	https://sustainabledevelopment.un.org/content/documents/10503togorapport.pdf
178		Togo	2017	English	https://sustainabledevelopment.un.org/content/documents/16521Togo_EN.pdf
179		Togo	2018	English	https://sustainabledevelopment.un.org/content/documents/20341Togo_ENGLISH_RAPPORT_DU_TOGO_Version_anglaise.pdf
		Tokelau	NA	NA	NA
180	148	Tonga	2019	English	https://sustainabledevelopment.un.org/content/documents/23588Kingdom_of_Tonga_Voluntary_National_Review_2019_Report_web.pdf
181	149	Trinidad and Tobago	2020	English	https://sustainabledevelopment.un.org/content/documents/26730VNR_2020_Trinidad_Report.pdf
182	150	Tunisia	2019	French	https://sustainabledevelopment.un.org/content/documents/23372Rapport_National_Volontaire_2019_Tunisie.pdf
183	151	Turkey	2016	English	https://sustainabledevelopment.un.org/content/documents/107102030%20Agenda%20Turkey%20Report.pdf
184		Turkey	2019	English	https://sustainabledevelopment.un.org/content/documents/23862Turkey_VNR_110719.pdf
185	152	Turkmenistan	2019	English	https://sustainabledevelopment.un.org/content/documents/24723Voluntary_National_Review_of_Turkmenistan.pdf
		Turks and Caicos Islands	NA	NA	NA
		Tuvalu	NA	NA	NA
186	153	Uganda	2016	English	https://sustainabledevelopment.un.org/content/documents/10689Uganda%20Review%20Report_CDs1.pdf
187		Uganda	2020	English	https://sustainabledevelopment.un.org/content/documents/26354VNR_2020_Uganda_Report.pdf
188	154	Ukraine	2020	English	https://sustainabledevelopment.un.org/content/documents/26295VNR_2020_Ukraine_Report.pdf
189	155	United Arab Emirates	2018	English	https://sustainabledevelopment.un.org/content/documents/20161UAE_SDGs_Report_Full_English.pdf
		United Kingdom (England and Wales)	NA	NA	NA
		United Kingdom (Northern Ireland)	NA	NA	NA
		United Kingdom (Scotland)	NA	NA	NA
190	156	United Kingdom of Great Britain and Northern Ireland	2019	English	https://sustainabledevelopment.un.org/content/documents/23678UK_12072019_UK_Voluntary_National_Review_2019.pdf
191	157	United Republic of Tanzania	2019	English	https://sustainabledevelopment.un.org/content/documents/23429VNR_Report_Tanzania_2019_FINAL.pdf
		United States Minor Outlying Islands	NA	NA	NA
		United States of America	NA	NA	NA
		United States Virgin Islands	NA	NA	NA
192	158	Uruguay	2017	Spanish	https://sustainabledevelopment.un.org/content/documents/15781Uruguay2.pdf
193		Uruguay	2018	Spanish	https://sustainabledevelopment.un.org/content/documents/20323203232018_Informe_Nacional_Voluntario_Uruguay_ODS_1.pdf
194		Uruguay	2019	Spanish	https://sustainabledevelopment.un.org/content/documents/24309Informe_Nacional_Voluntario__Uruguay_2019.pdf
195	159	Uzbekistan	2020	English	https://sustainabledevelopment.un.org/content/documents/26424VNR_2020_Uzbekistan_Report_English.pdf
196	160	Vanuatu	2019	English	https://sustainabledevelopment.un.org/content/documents/23336Republic_of_Vanuatu_VNR_2019.pdf
197	161	Venezuela (Bolivarian Republic of)	2016	French	https://sustainabledevelopment.un.org/content/documents/10168venezuelanationalreview.pdf	Fail to trnaslate due to the format
198	162	Viet Nam	2018	English	https://sustainabledevelopment.un.org/content/documents/19967VNR_of_Viet_Nam.pdf
		Wallis and Futuna Islands	NA	NA	NA
		Western Sahara	NA	NA	NA
		Yemen	NA	NA	NA
199	163	Zambia	2020	English	https://sustainabledevelopment.un.org/content/documents/26305VNR_2020_Zambia_Report.pdf
200	164	Zimbabwe	2017	English	https://sustainabledevelopment.un.org/content/documents/15866Zimbabwe.pdf
			Language	Number	Fail to be translated
			English	144
			French	28	1
			Spanish	24	1
			Russian	1
			Arabic	3	3
			Total	200	5
			195 VNRs from 159 countries are analyzed
