# Supplementary material for: The role of context in identifying linkages between SDG 2 (food) and SDG 6 (water)
Source: Sustain Sci. 2022 May 30;17(4):1605–18. doi: 10.1007/s11625-022-01158-3 (PMC9338151; doi:10.1007/s11625-022-01158-3)
Supplement: Supplementary file 3 — Supplementary file3 (XLSX 87 kb) [file 11625_2022_1158_MOESM3_ESM.xlsx]

## Sheet: Sheet1
No.	driver	response	Type	Afghanistan	Albania	Algeria	Andorra	Argentina	Armenia	Australia	Austria	Azerbaijan	Bahamas	Bahrain	Bangladesh	Belarus	Belgium	Belize	Benin	Bhutan	Bosnia and Herzegovina	Botswana	Brazil	Brunei Darussalam	Bulgaria	Burkina Faso	Burundi	Cabo Verde	Cambodia	Cameroon	Canada	Central African Republic	Chad	Chile	Colombia	Comoros	Congo	Costa Rica	Côte d'Ivoire	Croatia	Cyprus	Czechia	Democratic Republic of the Congo	Denmark	Dominican Republic	Ecuador	Egypt	El Salvador	Estonia
			2016																																0												0		2
			2017	5				1				0			1	0	2	0	0			2	1											0				0			2	2		0				0
			2018		0		0		2	3			0	3					1	4								8			0				3										0	2	3
			2019			3						0									0								0	1		0	2	0			0		0	1
			2020					1	0		2				4				0					0	0	0	3									3		0					2			8			2
1	2.1	6.1	synergy	0	0	0	0	0	0	0	0	0	0	0	0	0	0	0	0	0	0	0	0	0	0	0	0	0	0	0	0	0	0	0	0	0	0	0	0	0	0	0	0	0	0	0	0	0	0
2	2.1	6.2	synergy	0	0	0	0	0	0	0	0	0	0	0	0	0	0	0	0	0	0	0	0	0	0	0	0	0	0	0	0	0	0	0	0	0	0	0	0	VNR2019-P13-sdg2: Under the Social Welfare Act, the most deprived persons are entitled to free hot meals within the social welfare system, which are provided by organisations such as Red Cross, Caritas, social supermarkets and soup kitchens. In addition, they are entitled to aid in the form of foodstuffs and hygienic items free of charge. Social supermarkets provide the service of donating foodst…	0	0	0	0	0	0	0	0	0
3	2.1	6.4	synergy	0	0	0	0	0	0	0	0	0	0	0	0	0	0	0	0	0	0	0	0	0	0	0	0	0	0	0	0	0	0	0	0	0	0	0	0	0	0	0	0	0	0	0	0	0	0
4	2.2	6.1	synergy	0	0	0	0	0	0	0	0	0	0	0	0	0	0	0	0	0	0	0	0	0	0	0	VNR2020-P44-target2.2: In terms of prospects , the Government plans to: (i) promote a balanced diet ; (ii) raise awareness and train the population on good practices food; (iii) improve the agricultural system; (iv) support staff training caregiver on Integrated Management of Acute Malnutrition (PCIMA); (v) rehabilitate and construct the improved water sources and drinking water supply systems an…	0	0	0	0	0	0	0	0	0	0	0	0	0	0	0	0	0	0	VNR2020-P148-list of project: The initiative "Strengthening community management of drinking water and sanitation to combat chronic malnutrition "from the United Nations Children's Fund, with the aim of combating chronic malnutrition in Imbabura, it included a component WASH to strengthen community management and improve the quality of the water service in communities with high rates of malnutrit…	0	0	0
5	6.1	2.2	synergy	0	0	0	0	0	0	0	0	0	0	0	0	0	0	0	0	VNR2018-P49-sdg6: Ensuring access to improved water and sanitation in schools and health facilities is a continuing priority. Approximately six percent of under-five deaths are caused by diarrhoea. The Child Multidimensional Poverty Index report (2016) found a high correlation between child poverty and deprivations in improved sanitation. Student toilet ratios show that girls’ toilets in lower, m…	0	0	0	0	0	0	0	0	0	0	0	0	0	0	VNR2018-P30-sdg6: The country's advances in water and sanitation should be an incentive to continue reaching all corners of the country and achieve that the 26.1% of the rural population that still do not have services have access to this basic right (DANE- GEIH, 2018). The above is particularly important considering the close relationship between water, sanitation and diseases such as Acute Diar…	0	0	0	0	0	0	0	0	0	0	0	0	0	0
6	2.2	6.2	synergy	VNR2017-P35-goal 2: Life expectancy is low, infant under-five and maternal mortality are very high, and there is an extremely high prevalence of chronic malnutrition, poor sanitation, as well as a widespread occurrence of micronutrient deficiency diseases. The Nutrition Action Framework by the Ministry of Public Health (MoPH) seeks to address these issues in a coordinated, multi-sectoral fashion,…	0	0	0	0	0	0	0	0	0	0	0	0	0	0	0	0	0	VNR2017-P30-sdg2: although nutrition is recognised as a multi-sectoral and multifaceted area, coordination among the sectors is generally week such that initiative from water, sanitation and other sectors are not well integrated.	0	0	0	0	VNR2020-P44-target2.2: In terms of prospects , the Government plans to: (i) promote a balanced diet ; (ii) raise awareness and train the population on good practices food; (iii) improve the agricultural system; (iv) support staff training caregiver on Integrated Management of Acute Malnutrition (PCIMA); (v) rehabilitate and construct the improved water sources and drinking water supply systems an…	0	0	0	0	0	0	0	0	0	0	0	0	0	0	0	0	0	0	VNR2020-P148-list of project: The initiative "Strengthening community management of drinking water and sanitation to combat chronic malnutrition "from the United Nations Children's Fund, with the aim of combating chronic malnutrition in Imbabura, it included a component WASH to strengthen community management and improve the quality of the water service in communities with high rates of malnutrit…	0	0	0
7	6.2	2.2	synergy	0	0	0	0	0	0	0	0	0	0	0	0	0	0	0	VNR2018-P33-progress on goals and targets: Progress on sanitation has been slow. Improved sanitation can reduce diarrheal diseases by more than a third 4 , and also considerably reduce the negative impacts of other disorders on the health of millions of children in many countries	VNR2018-P49-sdg6: Ensuring access to improved water and sanitation in schools and health facilities is a continuing priority. Approximately six percent of under-five deaths are caused by diarrhoea. The Child Multidimensional Poverty Index report (2016) found a high correlation between child poverty and deprivations in improved sanitation. Student toilet ratios show that girls’ toilets in lower, m…	0	0	0	0	0	0	0	0	0	0	0	0	0	0	VNR2018-P30-sdg6: The country's advances in water and sanitation should be an incentive to continue reaching all corners of the country and achieve that the 26.1% of the rural population that still do not have services have access to this basic right (DANE- GEIH, 2018). The above is particularly important considering the close relationship between water, sanitation and diseases such as Acute Diar…	0	0	0	0	0	0	0	0	0	0	0	0	0	0
8	2.2	6.a	synergy	0	0	0	0	0	0	0	0	0	0	0	0	0	0	0	0	0	0	VNR2017-P29-SDG2: The SUN Movement recognizes that cause of malnutrition are multi-facted and require both nutrition-specific interventions and broader nutrition-sensitive programming in various sectors including agriculture, water and sanitation, education and emploement, health, social protection services, and women emplowerment, among others	0	0	0	0	0	0	0	0	0	0	0	0	0	0	0	0	0	0	0	0	0	0	0	0	0	0	0
9	2.3	6.1	synergy	0	0	0	0	0	0	0	0	0	0	0	0	0	0	0	0	VNR2018-P36-sdg2: Under the auspices of His Majesty the King, the National Land Commission Secretariat (NLCS) initiated the National Rehabilitation Program (NRP) to benefit rural farmers. Its aim is to alleviate poverty and food insecurity by allocating economically viable farming land on a freehold basis66. Under the program, more than 6,536 landless households were allotted with 23,800.87 acres…	0	0	0	0	0	0	0	VNR2018-P40-sdg2: To ensure food and nutritional security is possible, as acknowledged by the Cabo Verdean authorities. It requires good articulation and coordination among the various stakeholders involved in the sector, as policy priorities, financing and partnerships needs are identified. THE National Food and Nutritional Security Strategy (ENSAN) by 2020 aims to ensure food and nutritional se…	0	0	0	0	0	0	0	0	0	0	0	0	0	0	0	0	0	VNR2020-P93-sdg12: The Waters and Basins Program, of the government autonomous decentralized provincial of Tungurahua, aims to improve the living conditions of the rural population through increased production agriculture, incentive to new forms of production sustainable and increased income of families. VNR2020-P116-sdg6: The country has important challenges that must be strengthened, In this se…	0	0	0
10	6.1	2.3	synergy	0	0	0	0	0	0	0	0	0	0	0	0	0	0	0	0	0	0	0	0	0	0	0	0	0	0	0	0	0	0	0	0	0	0	0	0	0	0	0	0	0	0	0	0	0	0
11	2.3	6.2	synergy	0	0	0	0	0	0	0	0	0	0	0	0	0	0	0	0	VNR2018-P36-sdg2: Under the auspices of His Majesty the King, the National Land Commission Secretariat (NLCS) initiated the National Rehabilitation Program (NRP) to benefit rural farmers. Its aim is to alleviate poverty and food insecurity by allocating economically viable farming land on a freehold basis66. Under the program, more than 6,536 landless households were allotted with 23,800.87 acres…	0	0	0	0	0	0	0	VNR2018-P40-sdg2: To ensure food and nutritional security is possible, as acknowledged by the Cabo Verdean authorities. It requires good articulation and coordination among the various stakeholders involved in the sector, as policy priorities, financing and partnerships needs are identified. THE National Food and Nutritional Security Strategy (ENSAN) by 2020 aims to ensure food and nutritional se…	0	0	0	0	0	0	0	0	0	0	0	0	0	0	0	0	0	VNR2020-P93-sdg12: The Waters and Basins Program, of the government autonomous decentralized provincial of Tungurahua, aims to improve the living conditions of the rural population through increased production agriculture, incentive to new forms of production sustainable and increased income of families. VNR2020-P116-sdg6: The country has important challenges that must be strengthened, In this se…	0	0	0
12	2.3	6.3	synergy	0	0	0	0	0	0	0	0	0	0	0	0	0	VNR2017-P12-sdg2: By 2019 Wallonia aims to make consumption and production more sustainable across food supply chains, including by shortening the latter 3. The region has put in place in 2014 an online platform to facilitate the purchase in short circuit of local and seasonal products at the community level. It proposes a public procurement interface, linking suppliers of products of agricultura…	0	0	0	0	0	0	0	0	0	0	0	0	0	0	0	0	0	0	0	0	0	0	0	0	0	0	0	0	VNR2020-P162-list of project: The "Parkuna-Paipe" project; from the Plastigama company; consists of small irrigation scale in the Pucarrumi community, Cuenca-Ecuador, seeks to improve access to water and implement an agroecological and efficient irrigation system to increase productivity of this community, prepared by students of the University of Cuenca and developed with alliances between the P…	0	0	0
13	6.3	2.3	synergy	0	0	0	0	0	0	0	0	0	0	0	0	0	0	0	0	0	0	0	0	0	0	0	0	0	0	0	0	0	0	0	0	0	0	0	0	0	VNR-2017-P29-sdg6: In order to address this challenge and improve the reliability of the water sources for domestic and irrigation uses, optimum use of non-conventional water resources, such as desalination and recycling, are being promoted... The use of recycled water is expected to increase the supply of water for irrigation, ensure protection against drought and contribute in the water balance…	0	0	0	0	0	0	0	0
14	2.3	6.4	synergy	0	0	VNR2019-P48-goal2: Faced with this objective (SDG 2), Algeria intends pursue and consolidate its efforts. She has identified for this purpose a series of challenges that will raise to develop agricultural productivity and meet the food needs of the population...To face these challenges, Algeria has set up through a participatory process, a policy strategy which proposes to:....Preserve and sustai…	0	VNR2017-P77-target2.3: The indicator allows to measure the percentage of annual variation of registered family farmers. The importance of measuring it lies in the fact that it allows us to capture the rate of increase of family farmers that access the formal economy period by period, assuming that their income ensures access to basic rights of the population. This sector contributes greatly to pr…	VNR2018-P23-highlights: Unsustainable use of irrigation water not only makes Armenia a water-stressed country, but also makes food production inefficient. Half of irrigation water is lost, and the other half is used ineffectively. VNR2018-P38-sdg2: In addition, the Government is in search of more effetive and efficient ways to support agriculture and promote sustainable farming practicies. One of…	VNR2018-P29_sdg2: Australia’s 15 rural research and development corporations, co-funded by Government and industry, along with other national and state and territory research institutes and the academic sector, conduct research to improve the profitability, productivity, competitiveness and long-term sustainability of Australia’s primary industries. Successful initiatives include:...Cotton Resear…	0	0	0	VNR2018-P86-sdg6: Measures have been implemented to rationalize water consumption in the agricultural sector by placing meters on all groundwater wells to monitor water taken out and ensure that they do not exceed the safe limit. This is in addition toconsidering crop structure, the cultivation of fewer water consuming crops, and the expansion of the use of triple treated water in irrigation inst…	VNR2020-P43-target2.3: To enhance the farm productivity and income of small-scale food producers, the Ministry of Agriculture has now given the emphasis on efficient use of agricultural input, mechanization, producing more high-value crops, building market linkages and facilitating agro-processing. To enhance crop productivity, the Ministry of Agriculture has already set a yield target for 2030 a…	0	0	0	0	0	0	0	0	0	0	0	0	0	0	0	0	0	0	0	0	0	0	0	0	0	0	0	0	0	0	0	0	0	0
15	6.4	2.3	synergy	0	0	0	0	0	0	0	0	0	0	0	0	0	0	0	0	0	0	0	0	0	0	0	0	0	0	0	0	0	0	0	VNR2018-P31-sdg6: Colombia has a high intensity of water use and low levels of productivity (DNP, 2017a). For example, for every cubic meter (m3) of water, Colombia produces USD $ 18.9, while the income countries medium high produce USD $ 27.4 and the members of the OECD USD $ 114. This low productivity is associated, among other reasons, with inefficiencies in consumption by priority sectors for…	VNR2020-P77-sdg6: Government and the partner community technical and financial investments years in current and future projects aimed at ensure universal access to food services in water and sanitation managed in a sustainable way, including included for agricultural purposes. Among these projects and programs:...The CRCCA project, Building capacities adaptation and resilience to changes climate …	0	0	0	0	0	0	0	0	0	0	VNR2018-P36-sdg6: For example, the loss of 10 billion m3 of water at Aswan from Egypt’s water share (55.5 billion m3) will lead to an annual agricultural production loss of $3.9 billion (26.8 – 22.9 = 3.9 billion), 2,450,000 feddans will be taken out of production, 2.5 million Egyptians will lose their (in some cases part-time) income, and agricultural imports will be increased by 27%.	0	VNR2020-P17-sdg2: Estonia’s challenge is to find a balance between food production and the preservation of soil, water, and biodiversity. Environmental protection, the sustainable use of renewable resources, and the preservation of biodiversity in agricultural production can be ensured through environmental support under the Rural Devel_x0002_opment Plan, directing investments to the digiti_x0002…
16	2.3	6.5	synergy	VNR2017-P38-target2.3: Afghanistan with having 30 percent of suitable land for cultivation and adequate water capacity still included in the list of the countries importing wheat, rice and other food items. Ministry of Agriculture, Irrigation and Livestock of the country, by undertaking various programs such as adjusting the watershed managed to reach in achievements in that area.	0	0	0	0	0	0	0	0	0	0	0	0	0	0	0	0	0	0	0	0	0	0	0	0	0	0	0	0	0	0	0	0	0	0	0	0	0	0	0	0	0	0	0	0	0
17	6.5	2.3	synergy	0	0	0	0	0	0	0	0	0	0	0	0	0	0	0	0	0	0	0	0	0	0	0	0	0	0	0	0	0	0	0	0	0	0	0	0	0	0	0	0	0	0	0	0	0	0
18	2.3	6.6	synergy	0	0	0	0	0	0	0	0	0	0	0	VNR2017-P28-sdg2: The vision 2021 of the government targets surplus production of fish and shrimp for export. We want to achieve this target with concomitant improvement in safety standard of fish production. Alongside, the 7th FYP promotes increased participation of women in fish cultivation. The idea is not only about enhancing productivity, but also ensuring livelihood security and equitable d…	0	0	0	0	0	0	0	0	0	0	0	VNR2020-P47-target2.3: The strategic interventions are among others : (i) make available to the seek suitable funding; (ii) set up a consultation platform Producers - Researchers-Popularizers; (iii) develop a channel for disseminating knowledge of research; (iv) strengthen regional and international cooperation in research; (v) facilitate access to agricultural and non-agricultural credit adapted…	0	0	0	0	0	0	0	0	0	0	0	0	0	0	0	0	0	0	0	0	0	0
19	6.b	2.3	synergy	0	0	0	0	0	0	0	0	0	0	0	0	0	0	0	0	0	0	0	0	0	0	0	0	0	0	0	0	0	0	0	0	0	0	0	0	0	0	0	0	0	0	0	0	0	0
20	2.4	6.1	synergy	0	0	0	0	0	0	0	0	0	0	0	0	0	0	0	0	0	0	0	0	0	0	0	0	VNR2018-P40-sdg2: To ensure food and nutritional security is possible, as acknowledged by the Cabo Verdean authorities. It requires good articulation and coordination among the various stakeholders involved in the sector, as policy priorities, financing and partnerships needs are identified. THE National Food and Nutritional Security Strategy (ENSAN) by 2020 aims to ensure food and nutritional se…	0	0	0	0	0	0	0	0	0	0	0	0	0	0	0	0	0	VNR2020-P93-sdg12: The Waters and Basins Program, of the government autonomous decentralized provincial of Tungurahua, aims to improve the living conditions of the rural population through increased production agriculture, incentive to new forms of production sustainable and increased income of families. VNR2020-P116-sdg6: The country has important challenges that must be strengthened, In this se…	0	0	0
21	6.1	2.4	synergy	0	0	0	0	0	0	0	0	0	0	0	0	0	0	0	0	0	0	0	0	0	0	0	0	0	0	0	0	0	0	0	0	0	0	0	0	0	0	0	0	0	0	0	0	0	0
22	2.4	6.2	synergy	0	0	0	0	0	0	0	0	0	0	0	0	0	0	0	0	0	0	0	0	0	0	0	0	VNR2018-P40-sdg2: To ensure food and nutritional security is possible, as acknowledged by the Cabo Verdean authorities. It requires good articulation and coordination among the various stakeholders involved in the sector, as policy priorities, financing and partnerships needs are identified. THE National Food and Nutritional Security Strategy (ENSAN) by 2020 aims to ensure food and nutritional se…	0	0	0	0	0	0	0	0	0	0	0	0	0	0	0	0	0	VNR2020-P93-sdg12: The Waters and Basins Program, of the government autonomous decentralized provincial of Tungurahua, aims to improve the living conditions of the rural population through increased production agriculture, incentive to new forms of production sustainable and increased income of families. VNR2020-P116-sdg6: The country has important challenges that must be strengthened, In this se…	0	0	0
23	6.2	2.4	synergy	0	0	0	0	0	0	0	0	0	0	0	0	0	0	0	0	0	0	0	0	0	0	0	0	0	0	0	0	0	0	0	0	0	0	0	0	0	0	0	0	0	0	0	0	0	0
24	2.4	6.3	synergy	0	0	0	0	0	0	0	0	0	0	0	0	0	VNR2017-P12-sdg2: By 2019 Wallonia aims to make consumption and production more sustainable across food supply chains, including by shortening the latter 3. The region has put in place in 2014 an online platform to facilitate the purchase in short circuit of local and seasonal products at the community level. It proposes a public procurement interface, linking suppliers of products of agricultura…	0	0	0	0	0	0	0	0	0	0	VNR2018-P64-sdg6: The PEDS also calls for appropriate sanitation and environmental systems to meet modern world demands and provide a healthy and good quality environment to citizens, especially in the areas of solid urban waste management, rainwater drainage and slope protection, and wastewater treatment systems. The Agricultural Transformation Program aims to make this an income-generating sect…	0	0	0	0	0	0	0	0	0	0	0	0	0	VNR2017-P22-resilient ecosystem: One of the key challenges will be to implement appropriate measures in order to improve the management of wetlands and other natural bodies of water, and gradually revise certain agricultural and forest practices so as to prevent quick water runoff and soil erosion. VNR2017-P23-resilient ecosystem:The Czech landscape underwent significant changes in the second hal…	VNR2020-P45-sdg14: Conservation and sustainable use of fishery resources require the place of effective management strategies and programs cient to fight against overfishing and pollution of waters both at the coastal level and at our plans of inland waters. The creation of protected areas, building research capacity and funding of oceanographic sciences as well that the study of freshwater ecosy…	0	0	0	VNR2018-P34-sdg6: Sustainable use of water resources is also being promoted through a number of awareness campaigns conducted by state bodies. In addition, there are efforts underway to transform the irrigation system in Egypt into a drip system. These efforts are matched on the private sector side, where companies like Sekem, an Egyptian organization that has pioneered organic farming, are foste…	0	0
25	6.3	2.4	synergy	0	0	0	0	0	0	0	0	0	0	0	0	0	0	0	0	0	0	0	0	0	0	0	0	0	0	0	0	0	0	0	0	0	0	0	0	0	VNR-2017-P29-sdg6: In order to address this challenge and improve the reliability of the water sources for domestic and irrigation uses, optimum use of non-conventional water resources, such as desalination and recycling, are being promoted... The use of recycled water is expected to increase the supply of water for irrigation, ensure protection against drought and contribute in the water balance…	0	0	0	0	0	0	0	0
26	2.4	6.4	synergy	VNR2017-P39-target2.4: New methods of irrigation which is used for rain-fed land allows the use of solar pumps for irrigation in the form of drops, spray and other appropriate means, to save water and rain.	0	VNR2019-P52-target2.4: In addition, the establishment of a conservation and rational use strategy of natural resources, including: • the specific plan to promote the economy of water allowing the reduction of thet of gravity irrigation, which represents ac_x0002_currently 45% of the irrigated area (1,330,669ha);	0	VNR2020-P152-goal6:The Ministry of Agriculture, Livestock and Fisheries formulated the National Irrigation Plan of the Republic Argentina in order to promote the fully sustainable development of irrigated agriculture. The objective was to double the irrigated area to reach the year 2030 with four million hectares (4,000,000 ha) and increase the efficiency of water application for irrigation throu…	VNR2018-P23-highlights: Unsustainable use of irrigation water not only makes Armenia a water-stressed country, but also makes food production inefficient. Half of irrigation water is lost, and the other half is used ineffectively. VNR2018-P38-sdg2: In addition, the Government is in search of more effetive and efficient ways to support agriculture and promote sustainable farming practicies. One of…	VNR2018-P29_sdg2: Australia’s 15 rural research and development corporations, co-funded by Government and industry, along with other national and state and territory research institutes and the academic sector, conduct research to improve the profitability, productivity, competitiveness and long-term sustainability of Australia’s primary industries. Successful initiatives include:...Cotton Resear…	VNR2020-P56-sdg2: Austria’s Agrienvironmental Programme (see 'Austrian programme for the promotion of environmentally friendly agriculture')successfully supports organic farming through a nature based extensive production system, reduced fertilisation, an absence of synthetic chemical pesticides and diversified crop rotations. Protecting soil and water encourages biodiversity and food security. V…	0	0	VNR2018-P84-sdg6: the unsustainable use of groundwater leads to a decline in their quality and degradation, resulting in the natural dryness of springs and the salinization of the agricultural land on which they depend. VNR2018-P97-sdg14: the National Agricultural Sector Development Initiative has attached great importance to the agricultural sector, with aspirations to increase agricultural prod…	VNR2020-P47-sdg2: Weather-based rice crop management system As a staple food, rice plays a crucial role in ensuring food security in Bangladesh. It also has a significant (25 per cent of total production) non-human consumption (e.g. livestock). The weather-based rice crop management system focuses on food security and responsiveness to climate change in Bangladesh. Weather-based rice crop managem…	0	0	0	0	0	0	0	0	0	0	0	0	0	0	0	0	0	0	0	0	VNR2020-P36-target2.4: . The country has adopted several policies promoting adaptation to climate change, agroecology, sustainable management of water resources and on the ground such as the creation of terrestrial parks which constitute as many instruments promoting the efficient and resilient agriculture.	0	0	0	0	0	0	0	0	0	VNR2020-P49-sdg2: In a complementary way, good practices will be developed for the transition to sustainable production and free from deforestation, and others agroecological principles, in the logic of not exhausting the productive natural resources -soil and water- and their environments.	0	0	0
27	6.4	2.4	synergy	0	0	0	0	0	0	0	VNR2020-P72-sdg6: Protecting Austria’s valuable water resources. The Federal Ministry of Agriculture, Regions and Tourism is implementing the goal of sustainable management of water resources by means of the standardised nationwide balancing of water use against water resources available. By the end of 2020, scenarios for 2050 will also be developed in collaboration with the Federal States and pa…	0	0	0	0	0	0	0	0	0	0	0	VNR2017-P75-conclusions, challenges and next steps: Water, however abundant, is unevenly distributed throughout the territory. In the Northeast Region, with almost one third of the Brazilian population, there are severe and regular droughts, particularly in the semi-arid region. Population pressure on the fragile natural resource base, in turn, aggravates the factors leading to desertification. W…	0	0	0	0	0	0	0	0	0	0	0	0	VNR2020-P77-sdg6: Government and the partner community technical and financial investments years in current and future projects aimed at ensure universal access to food services in water and sanitation managed in a sustainable way, including included for agricultural purposes. Among these projects and programs:...The CRCCA project, Building capacities adaptation and resilience to changes climate …	0	0	0	0	0	0	0	0	0	0	VNR2018-P34-sdg6: Sustainable use of water resources is also being promoted through a number of awareness campaigns conducted by state bodies. In addition, there are efforts underway to transform the irrigation system in Egypt into a drip system. These efforts are matched on the private sector side, where companies like Sekem, an Egyptian organization that has pioneered organic farming, are foste…	0	VNR2020-P17-sdg2: Estonia’s challenge is to find a balance between food production and the preservation of soil, water, and biodiversity. Environmental protection, the sustainable use of renewable resources, and the preservation of biodiversity in agricultural production can be ensured through environmental support under the Rural Devel_x0002_opment Plan, directing investments to the digiti_x0002…
28	2.4	6.5	synergy	VNR2017-P39-target2.4: Afghanistan as whole is a country of Watershed that we can divide Afghanistan into five major watersheds and these watersheds itself divided into small watershed that the government of Afghanistan does not use these watersheds properly and scientifically thereafter it could proceed many environmental problems such as soil erosion, landslides, floods and appalling, avalanche…	0	0	0	0	0	0	0	0	0	0	0	0	0	0	0	0	0	0	0	0	0	0	0	VNR2018-P64-sdg6: The PEDS also calls for appropriate sanitation and environmental systems to meet modern world demands and provide a healthy and good quality environment to citizens, especially in the areas of solid urban waste management, rainwater drainage and slope protection, and wastewater treatment systems. The Agricultural Transformation Program aims to make this an income-generating sect…	0	0	0	0	0	0	0	0	0	0	0	0	0	0	0	0	0	0	0	0	0
29	6.5	2.4	synergy	0	0	0	0	0	0	0	0	0	0	0	0	0	0	0	0	0	0	0	0	0	0	0	0	0	0	0	0	0	0	0	0	0	0	0	0	0	0	0	0	0	0	0	0	0	0
30	2.4	6.6	synergy	0	0	VNR2019-P49-goal2: The Fisheries and Aquaculture Law establishes a updated normative framework with the aim of promoting see the sustainable management of fishery resources and the preservation of ecosystems as well as socio-economic integration of the activities of the national fisheries and aquaculture. VNR2019-P48-goal2: Faced with this objective (SDG 2), Algeria intends pursue and consolidate…	0	0	0	0	0	0	0	0	0	0	0	0	0	0	0	0	0	0	0	0	0	0	0	0	0	0	0	0	0	0	0	0	0	0	0	VNR2017-P22-resilient ecosystem: One of the key challenges will be to implement appropriate measures in order to improve the management of wetlands and other natural bodies of water, and gradually revise certain agricultural and forest practices so as to prevent quick water runoff and soil erosion. VNR2017-P23-resilient ecosystem:The Czech landscape underwent significant changes in the second hal…	VNR2020-P45-sdg14: Conservation and sustainable use of fishery resources require the place of effective management strategies and programs cient to fight against overfishing and pollution of waters both at the coastal level and at our plans of inland waters. The creation of protected areas, building research capacity and funding of oceanographic sciences as well that the study of freshwater ecosy…	0	0	0	0	0	0
31	6.6	2.4	synergy	0	0	0	0	0	0	0	0	0	0	0	0	0	0	0	0	0	0	0	0	0	0	0	0	0	0	0	0	0	VNR2019-P13-environmentalcontext: Drying of Lake Chad, whose waters are fresh, constitutes a threat of particular concern to the social and economic well-being of the populations of six neighboring countries which depend on it, with basin which extends to Algeria, Libya and Cameroon, Niger, and Nigeria, and Sudan. Even if he still remains one of the largest lakes in Africa, there are times when L…	0	0	0	0	0	0	0	0	0	0	0	0	0	0	0	0
32	2.4	6.a	synergy	VNR2017-P39-target2.4: Prevent soil erosion and improve productivity and increase production of food systems of the Country, which requires major programs, Ministry of Agriculture, Irrigation and Livestock of Afghan government with collaboration of international partners managed 7235 hectare of watershed with sustainable management systems of watershed managements and strives to increase this num…	0	0	0	0	0	0	0	0	0	0	0	0	0	0	0	0	0	0	0	0	0	0	0	0	0	0	0	0	0	0	0	0	0	0	0	0	0	0	0	0	0	0	0	0	0
33	6.b	2.4	synergy	0	0	0	0	0	0	0	0	0	0	0	0	0	0	0	0	0	0	0	0	0	0	0	0	0	0	0	0	0	0	0	0	0	0	0	0	0	0	0	0	0	0	0	0	0	0
34	2.5	6.6	synergy	0	0	0	0	0	0	0	0	0	0	0	0	0	0	0	0	0	0	0	0	0	0	0	0	0	0	VNR2019-P119-target2.5: . In terms of sustainable management of natural resources, the action focused in particular on the application of the code of conduct for responsible fishing. In this context, biological rest is effectively involved. mented in the seven (07) municipalities bordering the four (04) water reservoirs constituting internal fishing plans (Maga, Lagdo, Mbakaou and Mapé). The rest…	0	0	0	0	0	0	0	0	0	0	0	0	0	0	0	0	0	0	0
35	2.a	6.3	synergy	0	0	0	0	0	0	0	0	0	0	0	0	0	0	0	0	0	0	0	0	0	0	0	0	0	0	0	0	0	0	0	0	0	0	0	0	0	0	0	0	0	0	0	0	0	0
36	2.a	6.4	synergy	0	0	0	0	0	0	VNR2018-P29_sdg2: Australia’s 15 rural research and development corporations, co-funded by Government and industry, along with other national and state and territory research institutes and the academic sector, conduct research to improve the profitability, productivity, competitiveness and long-term sustainability of Australia’s primary industries. Successful initiatives include:...Cotton Resear…	0	0	0	VNR2018-P97-sdg14: the National Agricultural Sector Development Initiative has attached great importance to the agricultural sector, with aspirations to increase agricultural productivity, thus increasing the income of small farmers, especially women.Tamkeen supports agriculture production inputs and expansion in modern farming, especially in protecting hydroponic farming, to preserve the agricul…	VNR2020-P41-sdg2: The country’s agricultural research organizations are continuously developing varieties of different crops that are high yielding, insect and disease resistant, and tolerant to salinity, drought, heat, cold, and submergence. There has also been a success in new cropping patterns and water use efficient technologies.	0	0	0	0	0	0	0	0	0	0	0	0	0	0	0	0	0	0	0	0	0	0	0	0	0	0	0	0	0	0	0	0	0	0
37	2.a	6.5	synergy	0	0	0	0	0	0	0	0	0	0	0	0	0	0	0	0	0	0	0	0	0	0	0	0	VNR2018-P41-sdg2: In the context of the implementation of the national plan for agricultural invest_x0002_ment (PNIA of 1st generation) important achievements for the agricultural sector were met, with the construction of 7 dams which resulted in the considerable increase in the availability of water for irrigation. The dams, the holes, the le_x0002_vees and other infrastructure built mo_x0002_bi…	0	0	0	0	0	0	0	0	0	0	0	0	0	0	0	0	0	0	0	0	0
38	6.5	2.a	synergy	0	0	0	0	0	0	0	0	0	0	0	0	0	0	0	0	0	0	0	0	0	0	0	0	VNR2018-P62-sdg6: Cabo Verde’s climate characteristics contribute to the very limited water resources, which must be used within an integrated management framework,including the reuse of treated waste_x0002_water. Agriculture has been the largest consumer of water produced in the country. Similarly, the demand for water has increased due to the steady increase in per capita consumption, driven by…	0	0	0	0	0	0	0	0	0	0	0	0	0	0	0	0	0	0	0	0	0
39	2.3	6.1	trade-off	0	0	0	0	0	0	0	0	0	0	0	0	0	0	0	0	0	0	0	0	0	0	0	0	0	0	0	0	0	0	0	0	0	0	0	0	0	0	0	0	0	0	0	0	0	0
40	2.3	6.3	trade-off	0	0	0	0	0	0	0	0	0	0	0	0	0	0	0	0	0	0	0	0	0	VNR2020-P42-sdg2: it is necessary to develop coherent policies to increase agricultural production without damaging the environment and without increasing greenhouse gas emissions. Solutions are usually sought in organic farming, short chains between producers and consumers, developing a good regulatory framework for quality control of foods, communicating with consumers to promote healthy eating…	0	0	0	0	0	0	0	0	0	0	0	0	0	0	0	0	0	0	0	0	0	0	0	0
41	2.3	6.4	trade-off	0	0	0	0	0	0	0	0	0	0	0	0	0	0	0	0	0	0	0	0	0	0	0	0	0	0	0	0	0	0	0	0	0	0	0	0	0	0	0	0	0	0	0	0	0	0
42	6.4	2.3	trade-off	0	0	0	0	0	0	0	0	0	0	0	VNR2020-P77-SDG6: Alternate Wetting and Drying (AWD) Method of Irrigation Boro rice in Bangladesh is fully irrigated and the Aman rice is partly irrigated. An estimated 3,000 to 5,000 litres of water is required to produce one kilogram of rice. Alternate Wetting and Drying (AWD) could save about 15-30 per cent irrigation without reduction in yield. This is now practicing in different areas in the…	0	0	0	0	0	0	0	0	0	0	0	0	0	0	0	0	0	0	0	0	0	0	0	0	0	0	0	0	0	0	0	0	0	0
43	2.3	6.6	trade-off	0	0	0	0	0	0	0	0	0	0	0	0	0	0	0	0	0	0	0	0	0	0	0	0	0	0	0	0	0	0	0	0	0	0	0	0	0	0	0	0	0	0	0	0	0	0
44	6.6	2.3	trade-off	0	0	0	0	0	0	0	0	0	0	0	0	0	0	0	0	0	0	0	0	0	0	0	0	0	0	0	0	0	VNR2019-P13-environmentalcontext: Drying of Lake Chad, whose waters are fresh, constitutes a threat of particular concern to the social and economic well-being of the populations of six neighboring countries which depend on it, with basin which extends to Algeria, Libya and Cameroon, Niger, and Nigeria, and Sudan. Even if he still remains one of the largest lakes in Africa, there are times when L…	0	0	0	0	0	0	0	0	0	0	0	0	0	0	0	0
				0	0	0	0	0	0	0	0	0	0	0	0	0	0	0	0	0	0	0	0	0	0	0	0	0	0	0	0	0	0	0	0	0	0	0	0	0	0	0	0	0	0	0	0	0	0
[truncated: 119 more columns]
