# Supplementary material for: The role of context in identifying linkages between SDG 2 (food) and SDG 6 (water)
Source: Sustain Sci. 2022 May 30;17(4):1605–18. doi: 10.1007/s11625-022-01158-3 (PMC9338151; doi:10.1007/s11625-022-01158-3)
Supplement: Supplementary file 4 — Supplementary file4 (XLSX 77 kb) [file 11625_2022_1158_MOESM4_ESM.xlsx]

## Sheet: note
The “negative” and “positive” indicate the sign of the Spearman correlation coefficient and the “non-classified” linkages are displayed as “the Spearman correlation coefficient | p-value”.

## Sheet: results
	target 1	target 2	target1_indicator_code	target2_indicator_code	target1_indicator_definition	target2_indicator_definition	target1_indicator_index	target2_indicator_index	Any_data_available	Barbados	Bosnia and Herzegovina	Belize	Solomon Islands	Brunei Darussalam	Cabo Verde	Cyprus	Dominica	Estonia	Fiji	French Polynesia	Kiribati	Guyana	Lebanon	Latvia	China, Macao Special Administrative Region	Maldives	Mauritius	New Caledonia	Vanuatu	Saint Vincent and the Grenadines	Sao Tome and Principe	Suriname	Trinidad and Tobago	United Arab Emirates	North Macedonia	Uruguay	Samoa	Azerbaijan	Australia	Austria	Belgium	Brazil	Belarus	Canada	Croatia	Cuba	Czechia	Denmark	Finland
1	2.3	6.1	SI_AGR_SSFP	SH_H2O_SAFE	Average income of small-scale food producers, PPP (constant 2011 international $)	Proportion of population using safely managed drinking water services, by urban/rural (%)	401336	11168	0
2	2.3	6.1	SI_AGR_SSFP	SH_H2O_SAFE	Average income of small-scale food producers, PPP (constant 2011 international $)	Proportion of population using safely managed drinking water services, by urban/rural (%)	401336	364711	0
3	2.3	6.1	SI_AGR_SSFP	SH_H2O_SAFE	Average income of small-scale food producers, PPP (constant 2011 international $)	Proportion of population using safely managed drinking water services, by urban/rural (%)	401336	364885	0
4	2.3	6.1	SI_AGR_SSFP	SH_H2O_SAFE	Average income of small-scale food producers, PPP (constant 2011 international $)	Proportion of population using safely managed drinking water services, by urban/rural (%)	479764	11168	0
5	2.3	6.1	SI_AGR_SSFP	SH_H2O_SAFE	Average income of small-scale food producers, PPP (constant 2011 international $)	Proportion of population using safely managed drinking water services, by urban/rural (%)	479764	364711	0
6	2.3	6.1	SI_AGR_SSFP	SH_H2O_SAFE	Average income of small-scale food producers, PPP (constant 2011 international $)	Proportion of population using safely managed drinking water services, by urban/rural (%)	479764	364885	0
7	2.3	6.1	PD_AGR_SSFP	SH_H2O_SAFE	Productivity of small-scale food producers (agricultural output per labour day, PPP) (constant 2011 international $)	Proportion of population using safely managed drinking water services, by urban/rural (%)	416305	11168	0
8	2.3	6.1	PD_AGR_SSFP	SH_H2O_SAFE	Productivity of small-scale food producers (agricultural output per labour day, PPP) (constant 2011 international $)	Proportion of population using safely managed drinking water services, by urban/rural (%)	416305	364711	0
9	2.3	6.1	PD_AGR_SSFP	SH_H2O_SAFE	Productivity of small-scale food producers (agricultural output per labour day, PPP) (constant 2011 international $)	Proportion of population using safely managed drinking water services, by urban/rural (%)	416305	364885	0
10	2.3	6.1	PD_AGR_SSFP	SH_H2O_SAFE	Productivity of small-scale food producers (agricultural output per labour day, PPP) (constant 2011 international $)	Proportion of population using safely managed drinking water services, by urban/rural (%)	791153	11168	0
11	2.3	6.1	PD_AGR_SSFP	SH_H2O_SAFE	Productivity of small-scale food producers (agricultural output per labour day, PPP) (constant 2011 international $)	Proportion of population using safely managed drinking water services, by urban/rural (%)	791153	364711	0
12	2.3	6.1	PD_AGR_SSFP	SH_H2O_SAFE	Productivity of small-scale food producers (agricultural output per labour day, PPP) (constant 2011 international $)	Proportion of population using safely managed drinking water services, by urban/rural (%)	791153	364885	0
13	2.3	6.2	SI_AGR_SSFP	SH_SAN_HNDWSH	Average income of small-scale food producers, PPP (constant 2011 international $)	Proportion of population with basic handwashing facilities on premises, by urban/rural (%)	401336	10707	0
14	2.3	6.2	SI_AGR_SSFP	SH_SAN_HNDWSH	Average income of small-scale food producers, PPP (constant 2011 international $)	Proportion of population with basic handwashing facilities on premises, by urban/rural (%)	401336	311514	0
15	2.3	6.2	SI_AGR_SSFP	SH_SAN_HNDWSH	Average income of small-scale food producers, PPP (constant 2011 international $)	Proportion of population with basic handwashing facilities on premises, by urban/rural (%)	401336	350624	0
16	2.3	6.2	SI_AGR_SSFP	SH_SAN_HNDWSH	Average income of small-scale food producers, PPP (constant 2011 international $)	Proportion of population with basic handwashing facilities on premises, by urban/rural (%)	479764	10707	0
17	2.3	6.2	SI_AGR_SSFP	SH_SAN_HNDWSH	Average income of small-scale food producers, PPP (constant 2011 international $)	Proportion of population with basic handwashing facilities on premises, by urban/rural (%)	479764	311514	0
18	2.3	6.2	SI_AGR_SSFP	SH_SAN_HNDWSH	Average income of small-scale food producers, PPP (constant 2011 international $)	Proportion of population with basic handwashing facilities on premises, by urban/rural (%)	479764	350624	0
19	2.3	6.2	SI_AGR_SSFP	SH_SAN_DEFECT	Average income of small-scale food producers, PPP (constant 2011 international $)	Proportion of population practicing open defecation, by urban/rural (%)	401336	10736	0
20	2.3	6.2	SI_AGR_SSFP	SH_SAN_DEFECT	Average income of small-scale food producers, PPP (constant 2011 international $)	Proportion of population practicing open defecation, by urban/rural (%)	401336	11176	0
21	2.3	6.2	SI_AGR_SSFP	SH_SAN_DEFECT	Average income of small-scale food producers, PPP (constant 2011 international $)	Proportion of population practicing open defecation, by urban/rural (%)	401336	11177	0
22	2.3	6.2	SI_AGR_SSFP	SH_SAN_DEFECT	Average income of small-scale food producers, PPP (constant 2011 international $)	Proportion of population practicing open defecation, by urban/rural (%)	479764	10736	0
23	2.3	6.2	SI_AGR_SSFP	SH_SAN_DEFECT	Average income of small-scale food producers, PPP (constant 2011 international $)	Proportion of population practicing open defecation, by urban/rural (%)	479764	11176	0
24	2.3	6.2	SI_AGR_SSFP	SH_SAN_DEFECT	Average income of small-scale food producers, PPP (constant 2011 international $)	Proportion of population practicing open defecation, by urban/rural (%)	479764	11177	0
25	2.3	6.2	SI_AGR_SSFP	SH_SAN_SAFE	Average income of small-scale food producers, PPP (constant 2011 international $)	Proportion of population using safely managed sanitation services, by urban/rural (%)	401336	292518	0
26	2.3	6.2	SI_AGR_SSFP	SH_SAN_SAFE	Average income of small-scale food producers, PPP (constant 2011 international $)	Proportion of population using safely managed sanitation services, by urban/rural (%)	401336	363949	0
27	2.3	6.2	SI_AGR_SSFP	SH_SAN_SAFE	Average income of small-scale food producers, PPP (constant 2011 international $)	Proportion of population using safely managed sanitation services, by urban/rural (%)	401336	364037	0
28	2.3	6.2	SI_AGR_SSFP	SH_SAN_SAFE	Average income of small-scale food producers, PPP (constant 2011 international $)	Proportion of population using safely managed sanitation services, by urban/rural (%)	479764	292518	0
29	2.3	6.2	SI_AGR_SSFP	SH_SAN_SAFE	Average income of small-scale food producers, PPP (constant 2011 international $)	Proportion of population using safely managed sanitation services, by urban/rural (%)	479764	363949	0
30	2.3	6.2	SI_AGR_SSFP	SH_SAN_SAFE	Average income of small-scale food producers, PPP (constant 2011 international $)	Proportion of population using safely managed sanitation services, by urban/rural (%)	479764	364037	0
31	2.3	6.2	PD_AGR_SSFP	SH_SAN_HNDWSH	Productivity of small-scale food producers (agricultural output per labour day, PPP) (constant 2011 international $)	Proportion of population with basic handwashing facilities on premises, by urban/rural (%)	416305	10707	0
32	2.3	6.2	PD_AGR_SSFP	SH_SAN_HNDWSH	Productivity of small-scale food producers (agricultural output per labour day, PPP) (constant 2011 international $)	Proportion of population with basic handwashing facilities on premises, by urban/rural (%)	416305	311514	0
33	2.3	6.2	PD_AGR_SSFP	SH_SAN_HNDWSH	Productivity of small-scale food producers (agricultural output per labour day, PPP) (constant 2011 international $)	Proportion of population with basic handwashing facilities on premises, by urban/rural (%)	416305	350624	0
34	2.3	6.2	PD_AGR_SSFP	SH_SAN_HNDWSH	Productivity of small-scale food producers (agricultural output per labour day, PPP) (constant 2011 international $)	Proportion of population with basic handwashing facilities on premises, by urban/rural (%)	791153	10707	0
35	2.3	6.2	PD_AGR_SSFP	SH_SAN_HNDWSH	Productivity of small-scale food producers (agricultural output per labour day, PPP) (constant 2011 international $)	Proportion of population with basic handwashing facilities on premises, by urban/rural (%)	791153	311514	0
36	2.3	6.2	PD_AGR_SSFP	SH_SAN_HNDWSH	Productivity of small-scale food producers (agricultural output per labour day, PPP) (constant 2011 international $)	Proportion of population with basic handwashing facilities on premises, by urban/rural (%)	791153	350624	0
37	2.3	6.2	PD_AGR_SSFP	SH_SAN_DEFECT	Productivity of small-scale food producers (agricultural output per labour day, PPP) (constant 2011 international $)	Proportion of population practicing open defecation, by urban/rural (%)	416305	10736	0
38	2.3	6.2	PD_AGR_SSFP	SH_SAN_DEFECT	Productivity of small-scale food producers (agricultural output per labour day, PPP) (constant 2011 international $)	Proportion of population practicing open defecation, by urban/rural (%)	416305	11176	0
39	2.3	6.2	PD_AGR_SSFP	SH_SAN_DEFECT	Productivity of small-scale food producers (agricultural output per labour day, PPP) (constant 2011 international $)	Proportion of population practicing open defecation, by urban/rural (%)	416305	11177	0
40	2.3	6.2	PD_AGR_SSFP	SH_SAN_DEFECT	Productivity of small-scale food producers (agricultural output per labour day, PPP) (constant 2011 international $)	Proportion of population practicing open defecation, by urban/rural (%)	791153	10736	0
41	2.3	6.2	PD_AGR_SSFP	SH_SAN_DEFECT	Productivity of small-scale food producers (agricultural output per labour day, PPP) (constant 2011 international $)	Proportion of population practicing open defecation, by urban/rural (%)	791153	11176	0
42	2.3	6.2	PD_AGR_SSFP	SH_SAN_DEFECT	Productivity of small-scale food producers (agricultural output per labour day, PPP) (constant 2011 international $)	Proportion of population practicing open defecation, by urban/rural (%)	791153	11177	0
43	2.3	6.2	PD_AGR_SSFP	SH_SAN_SAFE	Productivity of small-scale food producers (agricultural output per labour day, PPP) (constant 2011 international $)	Proportion of population using safely managed sanitation services, by urban/rural (%)	416305	292518	0
44	2.3	6.2	PD_AGR_SSFP	SH_SAN_SAFE	Productivity of small-scale food producers (agricultural output per labour day, PPP) (constant 2011 international $)	Proportion of population using safely managed sanitation services, by urban/rural (%)	416305	363949	0
45	2.3	6.2	PD_AGR_SSFP	SH_SAN_SAFE	Productivity of small-scale food producers (agricultural output per labour day, PPP) (constant 2011 international $)	Proportion of population using safely managed sanitation services, by urban/rural (%)	416305	364037	0
46	2.3	6.2	PD_AGR_SSFP	SH_SAN_SAFE	Productivity of small-scale food producers (agricultural output per labour day, PPP) (constant 2011 international $)	Proportion of population using safely managed sanitation services, by urban/rural (%)	791153	292518	0
47	2.3	6.2	PD_AGR_SSFP	SH_SAN_SAFE	Productivity of small-scale food producers (agricultural output per labour day, PPP) (constant 2011 international $)	Proportion of population using safely managed sanitation services, by urban/rural (%)	791153	363949	0
48	2.3	6.2	PD_AGR_SSFP	SH_SAN_SAFE	Productivity of small-scale food producers (agricultural output per labour day, PPP) (constant 2011 international $)	Proportion of population using safely managed sanitation services, by urban/rural (%)	791153	364037	0
49	2.3	6.4	SI_AGR_SSFP	ER_H2O_STRESS	Average income of small-scale food producers, PPP (constant 2011 international $)	Level of water stress: freshwater withdrawal as a proportion of available freshwater resources (%)	401336	36521	0
50	2.3	6.4	SI_AGR_SSFP	ER_H2O_STRESS	Average income of small-scale food producers, PPP (constant 2011 international $)	Level of water stress: freshwater withdrawal as a proportion of available freshwater resources (%)	479764	36521	0
51	2.3	6.4	SI_AGR_SSFP	ER_H2O_WUEYST	Average income of small-scale food producers, PPP (constant 2011 international $)	Water Use Efficiency (United States dollars per cubic meter)	401336	137498	0
52	2.3	6.4	SI_AGR_SSFP	ER_H2O_WUEYST	Average income of small-scale food producers, PPP (constant 2011 international $)	Water Use Efficiency (United States dollars per cubic meter)	479764	137498	0
53	2.3	6.4	PD_AGR_SSFP	ER_H2O_STRESS	Productivity of small-scale food producers (agricultural output per labour day, PPP) (constant 2011 international $)	Level of water stress: freshwater withdrawal as a proportion of available freshwater resources (%)	416305	36521	0
54	2.3	6.4	PD_AGR_SSFP	ER_H2O_STRESS	Productivity of small-scale food producers (agricultural output per labour day, PPP) (constant 2011 international $)	Level of water stress: freshwater withdrawal as a proportion of available freshwater resources (%)	791153	36521	0
55	2.3	6.4	PD_AGR_SSFP	ER_H2O_WUEYST	Productivity of small-scale food producers (agricultural output per labour day, PPP) (constant 2011 international $)	Water Use Efficiency (United States dollars per cubic meter)	416305	137498	0
56	2.3	6.4	PD_AGR_SSFP	ER_H2O_WUEYST	Productivity of small-scale food producers (agricultural output per labour day, PPP) (constant 2011 international $)	Water Use Efficiency (United States dollars per cubic meter)	791153	137498	0
57	2.3	6.3	SI_AGR_SSFP	EN_H2O_OPAMBQ	Average income of small-scale food producers, PPP (constant 2011 international $)	Proportion of open water bodies with good ambient water quality (%)	401336	38162	0
58	2.3	6.3	SI_AGR_SSFP	EN_H2O_OPAMBQ	Average income of small-scale food producers, PPP (constant 2011 international $)	Proportion of open water bodies with good ambient water quality (%)	479764	38162	0
59	2.3	6.3	SI_AGR_SSFP	EN_H2O_RVAMBQ	Average income of small-scale food producers, PPP (constant 2011 international $)	Proportion of river water bodies with good ambient water quality (%)	401336	38170	0
60	2.3	6.3	SI_AGR_SSFP	EN_H2O_RVAMBQ	Average income of small-scale food producers, PPP (constant 2011 international $)	Proportion of river water bodies with good ambient water quality (%)	479764	38170	0
61	2.3	6.3	SI_AGR_SSFP	EN_H2O_GRAMBQ	Average income of small-scale food producers, PPP (constant 2011 international $)	Proportion of groundwater bodies with good ambient water quality (%)	401336	38171	0
62	2.3	6.3	SI_AGR_SSFP	EN_H2O_GRAMBQ	Average income of small-scale food producers, PPP (constant 2011 international $)	Proportion of groundwater bodies with good ambient water quality (%)	479764	38171	0
63	2.3	6.3	SI_AGR_SSFP	EN_H2O_WBAMBQ	Average income of small-scale food producers, PPP (constant 2011 international $)	Proportion of bodies of water with good ambient water quality (%)	401336	38176	0
64	2.3	6.3	SI_AGR_SSFP	EN_H2O_WBAMBQ	Average income of small-scale food producers, PPP (constant 2011 international $)	Proportion of bodies of water with good ambient water quality (%)	479764	38176	0
65	2.3	6.3	SI_AGR_SSFP	EN_WWT_WWDS	Average income of small-scale food producers, PPP (constant 2011 international $)	Proportion of safely treated domestic wastewater flows (%)	401336	263213	0
66	2.3	6.3	SI_AGR_SSFP	EN_WWT_WWDS	Average income of small-scale food producers, PPP (constant 2011 international $)	Proportion of safely treated domestic wastewater flows (%)	479764	263213	0
67	2.3	6.3	PD_AGR_SSFP	EN_H2O_OPAMBQ	Productivity of small-scale food producers (agricultural output per labour day, PPP) (constant 2011 international $)	Proportion of open water bodies with good ambient water quality (%)	416305	38162	0
68	2.3	6.3	PD_AGR_SSFP	EN_H2O_OPAMBQ	Productivity of small-scale food producers (agricultural output per labour day, PPP) (constant 2011 international $)	Proportion of open water bodies with good ambient water quality (%)	791153	38162	0
69	2.3	6.3	PD_AGR_SSFP	EN_H2O_RVAMBQ	Productivity of small-scale food producers (agricultural output per labour day, PPP) (constant 2011 international $)	Proportion of river water bodies with good ambient water quality (%)	416305	38170	0
70	2.3	6.3	PD_AGR_SSFP	EN_H2O_RVAMBQ	Productivity of small-scale food producers (agricultural output per labour day, PPP) (constant 2011 international $)	Proportion of river water bodies with good ambient water quality (%)	791153	38170	0
71	2.3	6.3	PD_AGR_SSFP	EN_H2O_GRAMBQ	Productivity of small-scale food producers (agricultural output per labour day, PPP) (constant 2011 international $)	Proportion of groundwater bodies with good ambient water quality (%)	416305	38171	0
72	2.3	6.3	PD_AGR_SSFP	EN_H2O_GRAMBQ	Productivity of small-scale food producers (agricultural output per labour day, PPP) (constant 2011 international $)	Proportion of groundwater bodies with good ambient water quality (%)	791153	38171	0
73	2.3	6.3	PD_AGR_SSFP	EN_H2O_WBAMBQ	Productivity of small-scale food producers (agricultural output per labour day, PPP) (constant 2011 international $)	Proportion of bodies of water with good ambient water quality (%)	416305	38176	0
74	2.3	6.3	PD_AGR_SSFP	EN_H2O_WBAMBQ	Productivity of small-scale food producers (agricultural output per labour day, PPP) (constant 2011 international $)	Proportion of bodies of water with good ambient water quality (%)	791153	38176	0
75	2.3	6.3	PD_AGR_SSFP	EN_WWT_WWDS	Productivity of small-scale food producers (agricultural output per labour day, PPP) (constant 2011 international $)	Proportion of safely treated domestic wastewater flows (%)	416305	263213	0
76	2.3	6.3	PD_AGR_SSFP	EN_WWT_WWDS	Productivity of small-scale food producers (agricultural output per labour day, PPP) (constant 2011 international $)	Proportion of safely treated domestic wastewater flows (%)	791153	263213	0
77	2.3	6.6	SI_AGR_SSFP	EN_WBE_NDQLGRW	Average income of small-scale food producers, PPP (constant 2011 international $)	Nationally derived quality of groundwater (%)	401336	14503	0
78	2.3	6.6	SI_AGR_SSFP	EN_WBE_NDQLGRW	Average income of small-scale food producers, PPP (constant 2011 international $)	Nationally derived quality of groundwater (%)	479764	14503	0
79	2.3	6.6	SI_AGR_SSFP	EN_WBE_NDQTRVR	Average income of small-scale food producers, PPP (constant 2011 international $)	Nationally derived quantity of rivers (million of cubic metres per annum)	401336	14504	0
80	2.3	6.6	SI_AGR_SSFP	EN_WBE_NDQTRVR	Average income of small-scale food producers, PPP (constant 2011 international $)	Nationally derived quantity of rivers (million of cubic metres per annum)	479764	14504	0
81	2.3	6.6	SI_AGR_SSFP	EN_WBE_NDQTGRW	Average income of small-scale food producers, PPP (constant 2011 international $)	Nationally derived quantity of groundwater (millions of cubic metres per annum)	401336	84970	0
82	2.3	6.6	SI_AGR_SSFP	EN_WBE_NDQTGRW	Average income of small-scale food producers, PPP (constant 2011 international $)	Nationally derived quantity of groundwater (millions of cubic metres per annum)	479764	84970	0
83	2.3	6.6	SI_AGR_SSFP	EN_WBE_PMPR	Average income of small-scale food producers, PPP (constant 2011 international $)	Water body extent (permanent) (% of total land area)	401336	138684	0
84	2.3	6.6	SI_AGR_SSFP	EN_WBE_PMPR	Average income of small-scale food producers, PPP (constant 2011 international $)	Water body extent (permanent) (% of total land area)	479764	138684	0
85	2.3	6.6	SI_AGR_SSFP	EN_WBE_PMPP	Average income of small-scale food producers, PPP (constant 2011 international $)	Water body extent (permanent and maybe permanent) (% of total land area)	401336	139082	0
86	2.3	6.6	SI_AGR_SSFP	EN_WBE_PMPP	Average income of small-scale food producers, PPP (constant 2011 international $)	Water body extent (permanent and maybe permanent) (% of total land area)	479764	139082	0
87	2.3	6.6	SI_AGR_SSFP	EN_WBE_NDQTTOT	Average income of small-scale food producers, PPP (constant 2011 international $)	Nationally derived total quantity (millions of cubic metres per annum)	401336	154641	0
88	2.3	6.6	SI_AGR_SSFP	EN_WBE_NDQTTOT	Average income of small-scale food producers, PPP (constant 2011 international $)	Nationally derived total quantity (millions of cubic metres per annum)	479764	154641	0
89	2.3	6.6	SI_AGR_SSFP	EN_WBE_PMNR	Average income of small-scale food producers, PPP (constant 2011 international $)	Water body extent (permanent) (square kilometres)	401336	154886	0
90	2.3	6.6	SI_AGR_SSFP	EN_WBE_PMNR	Average income of small-scale food producers, PPP (constant 2011 international $)	Water body extent (permanent) (square kilometres)	479764	154886	0
91	2.3	6.6	SI_AGR_SSFP	EN_WBE_PMPN	Average income of small-scale food producers, PPP (constant 2011 international $)	Water body extent (permanent and maybe permanent) (square kilometres)	401336	179354	0
92	2.3	6.6	SI_AGR_SSFP	EN_WBE_PMPN	Average income of small-scale food producers, PPP (constant 2011 international $)	Water body extent (permanent and maybe permanent) (square kilometres)	479764	179354	0
93	2.3	6.6	SI_AGR_SSFP	EN_WBE_NDOPW	Average income of small-scale food producers, PPP (constant 2011 international $)	Nationally derived extent of open water bodies (square kilometres)	401336	346708	0
94	2.3	6.6	SI_AGR_SSFP	EN_WBE_NDOPW	Average income of small-scale food producers, PPP (constant 2011 international $)	Nationally derived extent of open water bodies (square kilometres)	479764	346708	0
95	2.3	6.6	SI_AGR_SSFP	EN_WBE_NDQLOPW	Average income of small-scale food producers, PPP (constant 2011 international $)	Nationally derived quality of open water bodies(%)	401336	388074	0
96	2.3	6.6	SI_AGR_SSFP	EN_WBE_NDQLOPW	Average income of small-scale food producers, PPP (constant 2011 international $)	Nationally derived quality of open water bodies(%)	479764	388074	0
97	2.3	6.6	SI_AGR_SSFP	EN_WBE_NDQLRVR	Average income of small-scale food producers, PPP (constant 2011 international $)	Nationally derived quality of river(%)	401336	388078	0
98	2.3	6.6	SI_AGR_SSFP	EN_WBE_NDQLRVR	Average income of small-scale food producers, PPP (constant 2011 international $)	Nationally derived quality of river(%)	479764	388078	0
99	2.3	6.6	SI_AGR_SSFP	EN_WBE_NDQLTOT	Average income of small-scale food producers, PPP (constant 2011 international $)	Nationally derived proportion of water bodies with good quality (%)	401336	388083	0
100	2.3	6.6	SI_AGR_SSFP	EN_WBE_NDQLTOT	Average income of small-scale food producers, PPP (constant 2011 international $)	Nationally derived proportion of water bodies with good quality (%)	479764	388083	0
101	2.3	6.6	SI_AGR_SSFP	EN_WBE_NDRV	Average income of small-scale food producers, PPP (constant 2011 international $)	Nationally derived extend of rivers (square kilometres)	401336	407614	0
102	2.3	6.6	SI_AGR_SSFP	EN_WBE_NDRV	Average income of small-scale food producers, PPP (constant 2011 international $)	Nationally derived extend of rivers (square kilometres)	479764	407614	0
103	2.3	6.6	SI_AGR_SSFP	EN_WBE_NDWTL	Average income of small-scale food producers, PPP (constant 2011 international $)	Nationally derived extent of wetlands (square kilometres)	401336	417745	0
104	2.3	6.6	SI_AGR_SSFP	EN_WBE_NDWTL	Average income of small-scale food producers, PPP (constant 2011 international $)	Nationally derived extent of wetlands (square kilometres)	479764	417745	0
105	2.3	6.6	SI_AGR_SSFP	EN_WBE_NDQTOPW	Average income of small-scale food producers, PPP (constant 2011 international $)	Nationally derived quantity of open water bodies (million of cubic metres per annum)	401336	424976	0
106	2.3	6.6	SI_AGR_SSFP	EN_WBE_NDQTOPW	Average income of small-scale food producers, PPP (constant 2011 international $)	Nationally derived quantity of open water bodies (million of cubic metres per annum)	479764	424976	0
107	2.3	6.6	SI_AGR_SSFP	EN_WBE_NDETOT	Average income of small-scale food producers, PPP (constant 2011 international $)	Nationally derived total extent (square kilometres)	401336	435023	0
108	2.3	6.6	SI_AGR_SSFP	EN_WBE_NDETOT	Average income of small-scale food producers, PPP (constant 2011 international $)	Nationally derived total extent (square kilometres)	479764	435023	0
109	2.3	6.6	PD_AGR_SSFP	EN_WBE_NDQLGRW	Productivity of small-scale food producers (agricultural output per labour day, PPP) (constant 2011 international $)	Nationally derived quality of groundwater (%)	416305	14503	0
110	2.3	6.6	PD_AGR_SSFP	EN_WBE_NDQLGRW	Productivity of small-scale food producers (agricultural output per labour day, PPP) (constant 2011 international $)	Nationally derived quality of groundwater (%)	791153	14503	0
111	2.3	6.6	PD_AGR_SSFP	EN_WBE_NDQTRVR	Productivity of small-scale food producers (agricultural output per labour day, PPP) (constant 2011 international $)	Nationally derived quantity of rivers (million of cubic metres per annum)	416305	14504	0
112	2.3	6.6	PD_AGR_SSFP	EN_WBE_NDQTRVR	Productivity of small-scale food producers (agricultural output per labour day, PPP) (constant 2011 international $)	Nationally derived quantity of rivers (million of cubic metres per annum)	791153	14504	0
113	2.3	6.6	PD_AGR_SSFP	EN_WBE_NDQTGRW	Productivity of small-scale food producers (agricultural output per labour day, PPP) (constant 2011 international $)	Nationally derived quantity of groundwater (millions of cubic metres per annum)	416305	84970	0
114	2.3	6.6	PD_AGR_SSFP	EN_WBE_NDQTGRW	Productivity of small-scale food producers (agricultural output per labour day, PPP) (constant 2011 international $)	Nationally derived quantity of groundwater (millions of cubic metres per annum)	791153	84970	0
115	2.3	6.6	PD_AGR_SSFP	EN_WBE_PMPR	Productivity of small-scale food producers (agricultural output per labour day, PPP) (constant 2011 international $)	Water body extent (permanent) (% of total land area)	416305	138684	0
116	2.3	6.6	PD_AGR_SSFP	EN_WBE_PMPR	Productivity of small-scale food producers (agricultural output per labour day, PPP) (constant 2011 international $)	Water body extent (permanent) (% of total land area)	791153	138684	0
117	2.3	6.6	PD_AGR_SSFP	EN_WBE_PMPP	Productivity of small-scale food producers (agricultural output per labour day, PPP) (constant 2011 international $)	Water body extent (permanent and maybe permanent) (% of total land area)	416305	139082	0
118	2.3	6.6	PD_AGR_SSFP	EN_WBE_PMPP	Productivity of small-scale food producers (agricultural output per labour day, PPP) (constant 2011 international $)	Water body extent (permanent and maybe permanent) (% of total land area)	791153	139082	0
119	2.3	6.6	PD_AGR_SSFP	EN_WBE_NDQTTOT	Productivity of small-scale food producers (agricultural output per labour day, PPP) (constant 2011 international $)	Nationally derived total quantity (millions of cubic metres per annum)	416305	154641	0
120	2.3	6.6	PD_AGR_SSFP	EN_WBE_NDQTTOT	Productivity of small-scale food producers (agricultural output per labour day, PPP) (constant 2011 international $)	Nationally derived total quantity (millions of cubic metres per annum)	791153	154641	0
121	2.3	6.6	PD_AGR_SSFP	EN_WBE_PMNR	Productivity of small-scale food producers (agricultural output per labour day, PPP) (constant 2011 international $)	Water body extent (permanent) (square kilometres)	416305	154886	0
122	2.3	6.6	PD_AGR_SSFP	EN_WBE_PMNR	Productivity of small-scale food producers (agricultural output per labour day, PPP) (constant 2011 international $)	Water body extent (permanent) (square kilometres)	791153	154886	0
123	2.3	6.6	PD_AGR_SSFP	EN_WBE_PMPN	Productivity of small-scale food producers (agricultural output per labour day, PPP) (constant 2011 international $)	Water body extent (permanent and maybe permanent) (square kilometres)	416305	179354	0
124	2.3	6.6	PD_AGR_SSFP	EN_WBE_PMPN	Productivity of small-scale food producers (agricultural output per labour day, PPP) (constant 2011 international $)	Water body extent (permanent and maybe permanent) (square kilometres)	791153	179354	0
125	2.3	6.6	PD_AGR_SSFP	EN_WBE_NDOPW	Productivity of small-scale food producers (agricultural output per labour day, PPP) (constant 2011 international $)	Nationally derived extent of open water bodies (square kilometres)	416305	346708	0
126	2.3	6.6	PD_AGR_SSFP	EN_WBE_NDOPW	Productivity of small-scale food producers (agricultural output per labour day, PPP) (constant 2011 international $)	Nationally derived extent of open water bodies (square kilometres)	791153	346708	0
127	2.3	6.6	PD_AGR_SSFP	EN_WBE_NDQLOPW	Productivity of small-scale food producers (agricultural output per labour day, PPP) (constant 2011 international $)	Nationally derived quality of open water bodies(%)	416305	388074	0
128	2.3	6.6	PD_AGR_SSFP	EN_WBE_NDQLOPW	Productivity of small-scale food producers (agricultural output per labour day, PPP) (constant 2011 international $)	Nationally derived quality of open water bodies(%)	791153	388074	0
129	2.3	6.6	PD_AGR_SSFP	EN_WBE_NDQLRVR	Productivity of small-scale food producers (agricultural output per labour day, PPP) (constant 2011 international $)	Nationally derived quality of river(%)	416305	388078	0
130	2.3	6.6	PD_AGR_SSFP	EN_WBE_NDQLRVR	Productivity of small-scale food producers (agricultural output per labour day, PPP) (constant 2011 international $)	Nationally derived quality of river(%)	791153	388078	0
131	2.3	6.6	PD_AGR_SSFP	EN_WBE_NDQLTOT	Productivity of small-scale food producers (agricultural output per labour day, PPP) (constant 2011 international $)	Nationally derived proportion of water bodies with good quality (%)	416305	388083	0
132	2.3	6.6	PD_AGR_SSFP	EN_WBE_NDQLTOT	Productivity of small-scale food producers (agricultural output per labour day, PPP) (constant 2011 international $)	Nationally derived proportion of water bodies with good quality (%)	791153	388083	0
133	2.3	6.6	PD_AGR_SSFP	EN_WBE_NDRV	Productivity of small-scale food producers (agricultural output per labour day, PPP) (constant 2011 international $)	Nationally derived extend of rivers (square kilometres)	416305	407614	0
134	2.3	6.6	PD_AGR_SSFP	EN_WBE_NDRV	Productivity of small-scale food producers (agricultural output per labour day, PPP) (constant 2011 international $)	Nationally derived extend of rivers (square kilometres)	791153	407614	0
135	2.3	6.6	PD_AGR_SSFP	EN_WBE_NDWTL	Productivity of small-scale food producers (agricultural output per labour day, PPP) (constant 2011 international $)	Nationally derived extent of wetlands (square kilometres)	416305	417745	0
136	2.3	6.6	PD_AGR_SSFP	EN_WBE_NDWTL	Productivity of small-scale food producers (agricultural output per labour day, PPP) (constant 2011 international $)	Nationally derived extent of wetlands (square kilometres)	791153	417745	0
137	2.3	6.6	PD_AGR_SSFP	EN_WBE_NDQTOPW	Productivity of small-scale food producers (agricultural output per labour day, PPP) (constant 2011 international $)	Nationally derived quantity of open water bodies (million of cubic metres per annum)	416305	424976	0
138	2.3	6.6	PD_AGR_SSFP	EN_WBE_NDQTOPW	Productivity of small-scale food producers (agricultural output per labour day, PPP) (constant 2011 international $)	Nationally derived quantity of open water bodies (million of cubic metres per annum)	791153	424976	0
139	2.3	6.6	PD_AGR_SSFP	EN_WBE_NDETOT	Productivity of small-scale food producers (agricultural output per labour day, PPP) (constant 2011 international $)	Nationally derived total extent (square kilometres)	416305	435023	0
140	2.3	6.6	PD_AGR_SSFP	EN_WBE_NDETOT	Productivity of small-scale food producers (agricultural output per labour day, PPP) (constant 2011 international $)	Nationally derived total extent (square kilometres)	791153	435023	0
141	6.1	2.1	SH_H2O_SAFE	SN_ITK_DEFCN	Proportion of population using safely managed drinking water services, by urban/rural (%)	Number of undernourish people (millions)	11168	0	1																										positive
142	6.1	2.1	SH_H2O_SAFE	SN_ITK_DEFCN	Proportion of population using safely managed drinking water services, by urban/rural (%)	Number of undernourish people (millions)	364711	0	1		negative												positive												positive			negative					0.0|1.0		negative
143	6.1	2.1	SH_H2O_SAFE	SN_ITK_DEFCN	Proportion of population using safely managed drinking water services, by urban/rural (%)	Number of undernourish people (millions)	364885	0	1																										positive							negative
144	6.1	2.1	SH_H2O_SAFE	SN_ITK_DEFC	Proportion of population using safely managed drinking water services, by urban/rural (%)	Prevalence of undernourishment (%)	11168	395	1																										positive
145	6.1	2.1	SH_H2O_SAFE	SN_ITK_DEFC	Proportion of population using safely managed drinking water services, by urban/rural (%)	Prevalence of undernourishment (%)	364711	395	1		negative					0.49534749173184894|0.03659378583336417		negative					positive	negative	negative			negative	-0.43801676265329353|0.06905323542838716						positive		negative	negative					negative		-0.5998160779546158|0.008504946407639902
146	6.1	2.1	SH_H2O_SAFE	SN_ITK_DEFC	Proportion of population using safely managed drinking water services, by urban/rural (%)	Prevalence of undernourishment (%)	364885	395	1																negative										positive	negative						negative
147	6.1	2.1	SH_H2O_SAFE	AG_PRD_FIESSI	Proportion of population using safely managed drinking water services, by urban/rural (%)	Prevalence of severe food insecurity in the adult population (%)	11168	158451	0
148	6.1	2.1	SH_H2O_SAFE	AG_PRD_FIESSI	Proportion of population using safely managed drinking water services, by urban/rural (%)	Prevalence of severe food insecurity in the adult population (%)	11168	164195	0
149	6.1	2.1	SH_H2O_SAFE	AG_PRD_FIESSI	Proportion of population using safely managed drinking water services, by urban/rural (%)	Prevalence of severe food insecurity in the adult population (%)	11168	175980	0
150	6.1	2.1	SH_H2O_SAFE	AG_PRD_FIESSI	Proportion of population using safely managed drinking water services, by urban/rural (%)	Prevalence of severe food insecurity in the adult population (%)	11168	188011	0
151	6.1	2.1	SH_H2O_SAFE	AG_PRD_FIESSI	Proportion of population using safely managed drinking water services, by urban/rural (%)	Prevalence of severe food insecurity in the adult population (%)	364711	158451	0
152	6.1	2.1	SH_H2O_SAFE	AG_PRD_FIESSI	Proportion of population using safely managed drinking water services, by urban/rural (%)	Prevalence of severe food insecurity in the adult population (%)	364711	164195	0
153	6.1	2.1	SH_H2O_SAFE	AG_PRD_FIESSI	Proportion of population using safely managed drinking water services, by urban/rural (%)	Prevalence of severe food insecurity in the adult population (%)	364711	175980	0
154	6.1	2.1	SH_H2O_SAFE	AG_PRD_FIESSI	Proportion of population using safely managed drinking water services, by urban/rural (%)	Prevalence of severe food insecurity in the adult population (%)	364711	188011	0
155	6.1	2.1	SH_H2O_SAFE	AG_PRD_FIESSI	Proportion of population using safely managed drinking water services, by urban/rural (%)	Prevalence of severe food insecurity in the adult population (%)	364885	158451	0
156	6.1	2.1	SH_H2O_SAFE	AG_PRD_FIESSI	Proportion of population using safely managed drinking water services, by urban/rural (%)	Prevalence of severe food insecurity in the adult population (%)	364885	164195	0
157	6.1	2.1	SH_H2O_SAFE	AG_PRD_FIESSI	Proportion of population using safely managed drinking water services, by urban/rural (%)	Prevalence of severe food insecurity in the adult population (%)	364885	175980	0
158	6.1	2.1	SH_H2O_SAFE	AG_PRD_FIESSI	Proportion of population using safely managed drinking water services, by urban/rural (%)	Prevalence of severe food insecurity in the adult population (%)	364885	188011	0
159	6.1	2.1	SH_H2O_SAFE	AG_PRD_FIESSIN	Proportion of population using safely managed drinking water services, by urban/rural (%)	Total population in severe food insecurity (thousands of people)	11168	319437	0
160	6.1	2.1	SH_H2O_SAFE	AG_PRD_FIESSIN	Proportion of population using safely managed drinking water services, by urban/rural (%)	Total population in severe food insecurity (thousands of people)	11168	349212	0
161	6.1	2.1	SH_H2O_SAFE	AG_PRD_FIESSIN	Proportion of population using safely managed drinking water services, by urban/rural (%)	Total population in severe food insecurity (thousands of people)	11168	369992	0
162	6.1	2.1	SH_H2O_SAFE	AG_PRD_FIESSIN	Proportion of population using safely managed drinking water services, by urban/rural (%)	Total population in severe food insecurity (thousands of people)	11168	401242	0
163	6.1	2.1	SH_H2O_SAFE	AG_PRD_FIESSIN	Proportion of population using safely managed drinking water services, by urban/rural (%)	Total population in severe food insecurity (thousands of people)	364711	319437	0
164	6.1	2.1	SH_H2O_SAFE	AG_PRD_FIESSIN	Proportion of population using safely managed drinking water services, by urban/rural (%)	Total population in severe food insecurity (thousands of people)	364711	349212	0
165	6.1	2.1	SH_H2O_SAFE	AG_PRD_FIESSIN	Proportion of population using safely managed drinking water services, by urban/rural (%)	Total population in severe food insecurity (thousands of people)	364711	369992	0
166	6.1	2.1	SH_H2O_SAFE	AG_PRD_FIESSIN	Proportion of population using safely managed drinking water services, by urban/rural (%)	Total population in severe food insecurity (thousands of people)	364711	401242	0
167	6.1	2.1	SH_H2O_SAFE	AG_PRD_FIESSIN	Proportion of population using safely managed drinking water services, by urban/rural (%)	Total population in severe food insecurity (thousands of people)	364885	319437	0
168	6.1	2.1	SH_H2O_SAFE	AG_PRD_FIESSIN	Proportion of population using safely managed drinking water services, by urban/rural (%)	Total population in severe food insecurity (thousands of people)	364885	349212	0
169	6.1	2.1	SH_H2O_SAFE	AG_PRD_FIESSIN	Proportion of population using safely managed drinking water services, by urban/rural (%)	Total population in severe food insecurity (thousands of people)	364885	369992	0
170	6.1	2.1	SH_H2O_SAFE	AG_PRD_FIESSIN	Proportion of population using safely managed drinking water services, by urban/rural (%)	Total population in severe food insecurity (thousands of people)	364885	401242	0
171	6.1	2.1	SH_H2O_SAFE	AG_PRD_FIESMSI	Proportion of population using safely managed drinking water services, by urban/rural (%)	Prevalence of moderate or severe food insecurity in the adult population (%)	11168	351665	0
172	6.1	2.1	SH_H2O_SAFE	AG_PRD_FIESMSI	Proportion of population using safely managed drinking water services, by urban/rural (%)	Prevalence of moderate or severe food insecurity in the adult population (%)	11168	362369	0
173	6.1	2.1	SH_H2O_SAFE	AG_PRD_FIESMSI	Proportion of population using safely managed drinking water services, by urban/rural (%)	Prevalence of moderate or severe food insecurity in the adult population (%)	11168	363407	0
174	6.1	2.1	SH_H2O_SAFE	AG_PRD_FIESMSI	Proportion of population using safely managed drinking water services, by urban/rural (%)	Prevalence of moderate or severe food insecurity in the adult population (%)	11168	365856	0
175	6.1	2.1	SH_H2O_SAFE	AG_PRD_FIESMSI	Proportion of population using safely managed drinking water services, by urban/rural (%)	Prevalence of moderate or severe food insecurity in the adult population (%)	364711	351665	0
176	6.1	2.1	SH_H2O_SAFE	AG_PRD_FIESMSI	Proportion of population using safely managed drinking water services, by urban/rural (%)	Prevalence of moderate or severe food insecurity in the adult population (%)	364711	362369	0
177	6.1	2.1	SH_H2O_SAFE	AG_PRD_FIESMSI	Proportion of population using safely managed drinking water services, by urban/rural (%)	Prevalence of moderate or severe food insecurity in the adult population (%)	364711	363407	0
178	6.1	2.1	SH_H2O_SAFE	AG_PRD_FIESMSI	Proportion of population using safely managed drinking water services, by urban/rural (%)	Prevalence of moderate or severe food insecurity in the adult population (%)	364711	365856	0
179	6.1	2.1	SH_H2O_SAFE	AG_PRD_FIESMSI	Proportion of population using safely managed drinking water services, by urban/rural (%)	Prevalence of moderate or severe food insecurity in the adult population (%)	364885	351665	0
180	6.1	2.1	SH_H2O_SAFE	AG_PRD_FIESMSI	Proportion of population using safely managed drinking water services, by urban/rural (%)	Prevalence of moderate or severe food insecurity in the adult population (%)	364885	362369	0
181	6.1	2.1	SH_H2O_SAFE	AG_PRD_FIESMSI	Proportion of population using safely managed drinking water services, by urban/rural (%)	Prevalence of moderate or severe food insecurity in the adult population (%)	364885	363407	0
182	6.1	2.1	SH_H2O_SAFE	AG_PRD_FIESMSI	Proportion of population using safely managed drinking water services, by urban/rural (%)	Prevalence of moderate or severe food insecurity in the adult population (%)	364885	365856	0
183	6.1	2.1	SH_H2O_SAFE	AG_PRD_FIESMSIN	Proportion of population using safely managed drinking water services, by urban/rural (%)	Total population in moderate or severe food insecurity (thousands of people)	11168	363845	0
184	6.1	2.1	SH_H2O_SAFE	AG_PRD_FIESMSIN	Proportion of population using safely managed drinking water services, by urban/rural (%)	Total population in moderate or severe food insecurity (thousands of people)	11168	398353	0
185	6.1	2.1	SH_H2O_SAFE	AG_PRD_FIESMSIN	Proportion of population using safely managed drinking water services, by urban/rural (%)	Total population in moderate or severe food insecurity (thousands of people)	11168	400213	0
186	6.1	2.1	SH_H2O_SAFE	AG_PRD_FIESMSIN	Proportion of population using safely managed drinking water services, by urban/rural (%)	Total population in moderate or severe food insecurity (thousands of people)	11168	423957	0
187	6.1	2.1	SH_H2O_SAFE	AG_PRD_FIESMSIN	Proportion of population using safely managed drinking water services, by urban/rural (%)	Total population in moderate or severe food insecurity (thousands of people)	364711	363845	0
188	6.1	2.1	SH_H2O_SAFE	AG_PRD_FIESMSIN	Proportion of population using safely managed drinking water services, by urban/rural (%)	Total population in moderate or severe food insecurity (thousands of people)	364711	398353	0
189	6.1	2.1	SH_H2O_SAFE	AG_PRD_FIESMSIN	Proportion of population using safely managed drinking water services, by urban/rural (%)	Total population in moderate or severe food insecurity (thousands of people)	364711	400213	0
190	6.1	2.1	SH_H2O_SAFE	AG_PRD_FIESMSIN	Proportion of population using safely managed drinking water services, by urban/rural (%)	Total population in moderate or severe food insecurity (thousands of people)	364711	423957	0
191	6.1	2.1	SH_H2O_SAFE	AG_PRD_FIESMSIN	Proportion of population using safely managed drinking water services, by urban/rural (%)	Total population in moderate or severe food insecurity (thousands of people)	364885	363845	0
192	6.1	2.1	SH_H2O_SAFE	AG_PRD_FIESMSIN	Proportion of population using safely managed drinking water services, by urban/rural (%)	Total population in moderate or severe food insecurity (thousands of people)	364885	398353	0
193	6.1	2.1	SH_H2O_SAFE	AG_PRD_FIESMSIN	Proportion of population using safely managed drinking water services, by urban/rural (%)	Total population in moderate or severe food insecurity (thousands of people)	364885	400213	0
194	6.1	2.1	SH_H2O_SAFE	AG_PRD_FIESMSIN	Proportion of population using safely managed drinking water services, by urban/rural (%)	Total population in moderate or severe food insecurity (thousands of people)	364885	423957	0
195	6.1	2.2	SH_H2O_SAFE	SH_STA_WASTE	Proportion of population using safely managed drinking water services, by urban/rural (%)	Proportion of children moderately or severely wasted (%)	11168	6556	1
196	6.1	2.2	SH_H2O_SAFE	SH_STA_WASTE	Proportion of population using safely managed drinking water services, by urban/rural (%)	Proportion of children moderately or severely wasted (%)	364711	6556	1																													-0.7|0.1881204043741873
197	6.1	2.2	SH_H2O_SAFE	SH_STA_WASTE	Proportion of population using safely managed drinking water services, by urban/rural (%)	Proportion of children moderately or severely wasted (%)	364885	6556	1																											-0.6708203932499368|0.21516994256955005
198	6.1	2.2	SH_H2O_SAFE	SH_STA_WASTEN	Proportion of population using safely managed drinking water services, by urban/rural (%)	Children moderately or severely wasted (thousands)	11168	6557	1
199	6.1	2.2	SH_H2O_SAFE	SH_STA_WASTEN	Proportion of population using safely managed drinking water services, by urban/rural (%)	Children moderately or severely wasted (thousands)	364711	6557	1																													-0.3|0.6238376647810728
200	6.1	2.2	SH_H2O_SAFE	SH_STA_WASTEN	Proportion of population using safely managed drinking water services, by urban/rural (%)	Children moderately or severely wasted (thousands)	364885	6557	1																											negative
201	6.1	2.2	SH_H2O_SAFE	SH_STA_OVRWGTN	Proportion of population using safely managed drinking water services, by urban/rural (%)	Children moderately or severely overweight (thousands)	11168	6558	1
202	6.1	2.2	SH_H2O_SAFE	SH_STA_OVRWGTN	Proportion of population using safely managed drinking water services, by urban/rural (%)	Children moderately or severely overweight (thousands)	364711	6558	1																													0.7999999999999999|0.10408803866182788
203	6.1	2.2	SH_H2O_SAFE	SH_STA_OVRWGTN	Proportion of population using safely managed drinking water services, by urban/rural (%)	Children moderately or severely overweight (thousands)	364885	6558	1																											negative
204	6.1	2.2	SH_H2O_SAFE	SH_STA_OVRWGT	Proportion of population using safely managed drinking water services, by urban/rural (%)	Proportion of children moderately or severely overweight (%)	11168	36240	1
205	6.1	2.2	SH_H2O_SAFE	SH_STA_OVRWGT	Proportion of population using safely managed drinking water services, by urban/rural (%)	Proportion of children moderately or severely overweight (%)	364711	36240	1																													0.7999999999999999|0.10408803866182788
206	6.1	2.2	SH_H2O_SAFE	SH_STA_OVRWGT	Proportion of population using safely managed drinking water services, by urban/rural (%)	Proportion of children moderately or severely overweight (%)	364885	36240	1																											negative
207	6.1	2.2	SH_H2O_SAFE	SH_STA_STUNTN	Proportion of population using safely managed drinking water services, by urban/rural (%)	Children moderately or severely stunted (thousands)	11168	137241	1
208	6.1	2.2	SH_H2O_SAFE	SH_STA_STUNTN	Proportion of population using safely managed drinking water services, by urban/rural (%)	Children moderately or severely stunted (thousands)	364711	137241	1																													-0.3|0.6238376647810728
209	6.1	2.2	SH_H2O_SAFE	SH_STA_STUNTN	Proportion of population using safely managed drinking water services, by urban/rural (%)	Children moderately or severely stunted (thousands)	364885	137241	1																											negative
210	6.1	2.2	SH_H2O_SAFE	SH_STA_STUNT	Proportion of population using safely managed drinking water services, by urban/rural (%)	Proportion of children moderately or severely stunted (%)	11168	329819	1
211	6.1	2.2	SH_H2O_SAFE	SH_STA_STUNT	Proportion of population using safely managed drinking water services, by urban/rural (%)	Proportion of children moderately or severely stunted (%)	364711	329819	1																													-0.6|0.28475697986529375
212	6.1	2.2	SH_H2O_SAFE	SH_STA_STUNT	Proportion of population using safely managed drinking water services, by urban/rural (%)	Proportion of children moderately or severely stunted (%)	364885	329819	1																											negative
213	6.2	2.1	SH_SAN_HNDWSH	SN_ITK_DEFCN	Proportion of population with basic handwashing facilities on premises, by urban/rural (%)	Number of undernourish people (millions)	10707	0	1
214	6.2	2.1	SH_SAN_HNDWSH	SN_ITK_DEFCN	Proportion of population with basic handwashing facilities on premises, by urban/rural (%)	Number of undernourish people (millions)	311514	0	1
215	6.2	2.1	SH_SAN_HNDWSH	SN_ITK_DEFCN	Proportion of population with basic handwashing facilities on premises, by urban/rural (%)	Number of undernourish people (millions)	350624	0	1
216	6.2	2.1	SH_SAN_HNDWSH	SN_ITK_DEFC	Proportion of population with basic handwashing facilities on premises, by urban/rural (%)	Prevalence of undernourishment (%)	10707	395	1			positive
217	6.2	2.1	SH_SAN_HNDWSH	SN_ITK_DEFC	Proportion of population with basic handwashing facilities on premises, by urban/rural (%)	Prevalence of undernourishment (%)	311514	395	1		-0.5477225575051661|0.12687036692367104	positive	-0.5357142857142858|0.21521745567801273									0.2822563988624442|0.4982061778056962				negative			positive		positive	positive
218	6.2	2.1	SH_SAN_HNDWSH	SN_ITK_DEFC	Proportion of population with basic handwashing facilities on premises, by urban/rural (%)	Prevalence of undernourishment (%)	350624	395	1			positive
219	6.2	2.1	SH_SAN_HNDWSH	AG_PRD_FIESSI	Proportion of population with basic handwashing facilities on premises, by urban/rural (%)	Prevalence of severe food insecurity in the adult population (%)	10707	158451	0
220	6.2	2.1	SH_SAN_HNDWSH	AG_PRD_FIESSI	Proportion of population with basic handwashing facilities on premises, by urban/rural (%)	Prevalence of severe food insecurity in the adult population (%)	10707	164195	0
221	6.2	2.1	SH_SAN_HNDWSH	AG_PRD_FIESSI	Proportion of population with basic handwashing facilities on premises, by urban/rural (%)	Prevalence of severe food insecurity in the adult population (%)	10707	175980	0
222	6.2	2.1	SH_SAN_HNDWSH	AG_PRD_FIESSI	Proportion of population with basic handwashing facilities on premises, by urban/rural (%)	Prevalence of severe food insecurity in the adult population (%)	10707	188011	0
223	6.2	2.1	SH_SAN_HNDWSH	AG_PRD_FIESSI	Proportion of population with basic handwashing facilities on premises, by urban/rural (%)	Prevalence of severe food insecurity in the adult population (%)	311514	158451	0
224	6.2	2.1	SH_SAN_HNDWSH	AG_PRD_FIESSI	Proportion of population with basic handwashing facilities on premises, by urban/rural (%)	Prevalence of severe food insecurity in the adult population (%)	311514	164195	0
225	6.2	2.1	SH_SAN_HNDWSH	AG_PRD_FIESSI	Proportion of population with basic handwashing facilities on premises, by urban/rural (%)	Prevalence of severe food insecurity in the adult population (%)	311514	175980	0
226	6.2	2.1	SH_SAN_HNDWSH	AG_PRD_FIESSI	Proportion of population with basic handwashing facilities on premises, by urban/rural (%)	Prevalence of severe food insecurity in the adult population (%)	311514	188011	0
227	6.2	2.1	SH_SAN_HNDWSH	AG_PRD_FIESSI	Proportion of population with basic handwashing facilities on premises, by urban/rural (%)	Prevalence of severe food insecurity in the adult population (%)	350624	158451	0
228	6.2	2.1	SH_SAN_HNDWSH	AG_PRD_FIESSI	Proportion of population with basic handwashing facilities on premises, by urban/rural (%)	Prevalence of severe food insecurity in the adult population (%)	350624	164195	0
229	6.2	2.1	SH_SAN_HNDWSH	AG_PRD_FIESSI	Proportion of population with basic handwashing facilities on premises, by urban/rural (%)	Prevalence of severe food insecurity in the adult population (%)	350624	175980	0
230	6.2	2.1	SH_SAN_HNDWSH	AG_PRD_FIESSI	Proportion of population with basic handwashing facilities on premises, by urban/rural (%)	Prevalence of severe food insecurity in the adult population (%)	350624	188011	0
231	6.2	2.1	SH_SAN_HNDWSH	AG_PRD_FIESSIN	Proportion of population with basic handwashing facilities on premises, by urban/rural (%)	Total population in severe food insecurity (thousands of people)	10707	319437	0
232	6.2	2.1	SH_SAN_HNDWSH	AG_PRD_FIESSIN	Proportion of population with basic handwashing facilities on premises, by urban/rural (%)	Total population in severe food insecurity (thousands of people)	10707	349212	0
233	6.2	2.1	SH_SAN_HNDWSH	AG_PRD_FIESSIN	Proportion of population with basic handwashing facilities on premises, by urban/rural (%)	Total population in severe food insecurity (thousands of people)	10707	369992	0
234	6.2	2.1	SH_SAN_HNDWSH	AG_PRD_FIESSIN	Proportion of population with basic handwashing facilities on premises, by urban/rural (%)	Total population in severe food insecurity (thousands of people)	10707	401242	0
235	6.2	2.1	SH_SAN_HNDWSH	AG_PRD_FIESSIN	Proportion of population with basic handwashing facilities on premises, by urban/rural (%)	Total population in severe food insecurity (thousands of people)	311514	319437	0
236	6.2	2.1	SH_SAN_HNDWSH	AG_PRD_FIESSIN	Proportion of population with basic handwashing facilities on premises, by urban/rural (%)	Total population in severe food insecurity (thousands of people)	311514	349212	0
237	6.2	2.1	SH_SAN_HNDWSH	AG_PRD_FIESSIN	Proportion of population with basic handwashing facilities on premises, by urban/rural (%)	Total population in severe food insecurity (thousands of people)	311514	369992	0
238	6.2	2.1	SH_SAN_HNDWSH	AG_PRD_FIESSIN	Proportion of population with basic handwashing facilities on premises, by urban/rural (%)	Total population in severe food insecurity (thousands of people)	311514	401242	0
239	6.2	2.1	SH_SAN_HNDWSH	AG_PRD_FIESSIN	Proportion of population with basic handwashing facilities on premises, by urban/rural (%)	Total population in severe food insecurity (thousands of people)	350624	319437	0
240	6.2	2.1	SH_SAN_HNDWSH	AG_PRD_FIESSIN	Proportion of population with basic handwashing facilities on premises, by urban/rural (%)	Total population in severe food insecurity (thousands of people)	350624	349212	0
241	6.2	2.1	SH_SAN_HNDWSH	AG_PRD_FIESSIN	Proportion of population with basic handwashing facilities on premises, by urban/rural (%)	Total population in severe food insecurity (thousands of people)	350624	369992	0
242	6.2	2.1	SH_SAN_HNDWSH	AG_PRD_FIESSIN	Proportion of population with basic handwashing facilities on premises, by urban/rural (%)	Total population in severe food insecurity (thousands of people)	350624	401242	0
243	6.2	2.1	SH_SAN_HNDWSH	AG_PRD_FIESMSI	Proportion of population with basic handwashing facilities on premises, by urban/rural (%)	Prevalence of moderate or severe food insecurity in the adult population (%)	10707	351665	0
244	6.2	2.1	SH_SAN_HNDWSH	AG_PRD_FIESMSI	Proportion of population with basic handwashing facilities on premises, by urban/rural (%)	Prevalence of moderate or severe food insecurity in the adult population (%)	10707	362369	0
245	6.2	2.1	SH_SAN_HNDWSH	AG_PRD_FIESMSI	Proportion of population with basic handwashing facilities on premises, by urban/rural (%)	Prevalence of moderate or severe food insecurity in the adult population (%)	10707	363407	0
246	6.2	2.1	SH_SAN_HNDWSH	AG_PRD_FIESMSI	Proportion of population with basic handwashing facilities on premises, by urban/rural (%)	Prevalence of moderate or severe food insecurity in the adult population (%)	10707	365856	0
247	6.2	2.1	SH_SAN_HNDWSH	AG_PRD_FIESMSI	Proportion of population with basic handwashing facilities on premises, by urban/rural (%)	Prevalence of moderate or severe food insecurity in the adult population (%)	311514	351665	0
248	6.2	2.1	SH_SAN_HNDWSH	AG_PRD_FIESMSI	Proportion of population with basic handwashing facilities on premises, by urban/rural (%)	Prevalence of moderate or severe food insecurity in the adult population (%)	311514	362369	0
249	6.2	2.1	SH_SAN_HNDWSH	AG_PRD_FIESMSI	Proportion of population with basic handwashing facilities on premises, by urban/rural (%)	Prevalence of moderate or severe food insecurity in the adult population (%)	311514	363407	0
250	6.2	2.1	SH_SAN_HNDWSH	AG_PRD_FIESMSI	Proportion of population with basic handwashing facilities on premises, by urban/rural (%)	Prevalence of moderate or severe food insecurity in the adult population (%)	311514	365856	0
251	6.2	2.1	SH_SAN_HNDWSH	AG_PRD_FIESMSI	Proportion of population with basic handwashing facilities on premises, by urban/rural (%)	Prevalence of moderate or severe food insecurity in the adult population (%)	350624	351665	0
252	6.2	2.1	SH_SAN_HNDWSH	AG_PRD_FIESMSI	Proportion of population with basic handwashing facilities on premises, by urban/rural (%)	Prevalence of moderate or severe food insecurity in the adult population (%)	350624	362369	0
253	6.2	2.1	SH_SAN_HNDWSH	AG_PRD_FIESMSI	Proportion of population with basic handwashing facilities on premises, by urban/rural (%)	Prevalence of moderate or severe food insecurity in the adult population (%)	350624	363407	0
254	6.2	2.1	SH_SAN_HNDWSH	AG_PRD_FIESMSI	Proportion of population with basic handwashing facilities on premises, by urban/rural (%)	Prevalence of moderate or severe food insecurity in the adult population (%)	350624	365856	0
255	6.2	2.1	SH_SAN_HNDWSH	AG_PRD_FIESMSIN	Proportion of population with basic handwashing facilities on premises, by urban/rural (%)	Total population in moderate or severe food insecurity (thousands of people)	10707	363845	0
256	6.2	2.1	SH_SAN_HNDWSH	AG_PRD_FIESMSIN	Proportion of population with basic handwashing facilities on premises, by urban/rural (%)	Total population in moderate or severe food insecurity (thousands of people)	10707	398353	0
257	6.2	2.1	SH_SAN_HNDWSH	AG_PRD_FIESMSIN	Proportion of population with basic handwashing facilities on premises, by urban/rural (%)	Total population in moderate or severe food insecurity (thousands of people)	10707	400213	0
258	6.2	2.1	SH_SAN_HNDWSH	AG_PRD_FIESMSIN	Proportion of population with basic handwashing facilities on premises, by urban/rural (%)	Total population in moderate or severe food insecurity (thousands of people)	10707	423957	0
259	6.2	2.1	SH_SAN_HNDWSH	AG_PRD_FIESMSIN	Proportion of population with basic handwashing facilities on premises, by urban/rural (%)	Total population in moderate or severe food insecurity (thousands of people)	311514	363845	0
260	6.2	2.1	SH_SAN_HNDWSH	AG_PRD_FIESMSIN	Proportion of population with basic handwashing facilities on premises, by urban/rural (%)	Total population in moderate or severe food insecurity (thousands of people)	311514	398353	0
261	6.2	2.1	SH_SAN_HNDWSH	AG_PRD_FIESMSIN	Proportion of population with basic handwashing facilities on premises, by urban/rural (%)	Total population in moderate or severe food insecurity (thousands of people)	311514	400213	0
262	6.2	2.1	SH_SAN_HNDWSH	AG_PRD_FIESMSIN	Proportion of population with basic handwashing facilities on premises, by urban/rural (%)	Total population in moderate or severe food insecurity (thousands of people)	311514	423957	0
263	6.2	2.1	SH_SAN_HNDWSH	AG_PRD_FIESMSIN	Proportion of population with basic handwashing facilities on premises, by urban/rural (%)	Total population in moderate or severe food insecurity (thousands of people)	350624	363845	0
264	6.2	2.1	SH_SAN_HNDWSH	AG_PRD_FIESMSIN	Proportion of population with basic handwashing facilities on premises, by urban/rural (%)	Total population in moderate or severe food insecurity (thousands of people)	350624	398353	0
265	6.2	2.1	SH_SAN_HNDWSH	AG_PRD_FIESMSIN	Proportion of population with basic handwashing facilities on premises, by urban/rural (%)	Total population in moderate or severe food insecurity (thousands of people)	350624	400213	0
266	6.2	2.1	SH_SAN_HNDWSH	AG_PRD_FIESMSIN	Proportion of population with basic handwashing facilities on premises, by urban/rural (%)	Total population in moderate or severe food insecurity (thousands of people)	350624	423957	0
267	6.2	2.1	SH_SAN_DEFECT	SN_ITK_DEFCN	Proportion of population practicing open defecation, by urban/rural (%)	Number of undernourish people (millions)	10736	0	1		positive																											negative				positive
268	6.2	2.1	SH_SAN_DEFECT	SN_ITK_DEFCN	Proportion of population practicing open defecation, by urban/rural (%)	Number of undernourish people (millions)	11176	0	1		positive																								negative			negative				positive
269	6.2	2.1	SH_SAN_DEFECT	SN_ITK_DEFCN	Proportion of population practicing open defecation, by urban/rural (%)	Number of undernourish people (millions)	11177	0	1		positive												negative										0.3919635259691904|0.10767781401432297		negative			negative				positive			positive
270	6.2	2.1	SH_SAN_DEFECT	SN_ITK_DEFC	Proportion of population practicing open defecation, by urban/rural (%)	Prevalence of undernourishment (%)	10736	395	1		positive	negative	positive		positive				0.06795684198530755|0.788755360531575			-0.017680766994163752|0.9444859415335329				positive	0.5903685420373026|0.009897222528267493		-0.4217305107441186|0.08130117304103662		0.46614993305022584|0.051192314476885	negative				positive	negative	-0.42254833869302466|0.08065068761636399				positive				0.5464006945532413|0.01896716008690789
271	6.2	2.1	SH_SAN_DEFECT	SN_ITK_DEFC	Proportion of population practicing open defecation, by urban/rural (%)	Prevalence of undernourishment (%)	11176	395	1		positive	negative	negative		positive				positive			-0.0031055967182337064|0.9902421556881451				positive	-0.08355420619696721|0.7416884968691557		0.4217305107441186|0.08130117304103662		0.46614993305022584|0.051192314476885	positive			negative	positive	negative	negative				positive				0.5464006945532413|0.01896716008690789
272	6.2	2.1	SH_SAN_DEFECT	SN_ITK_DEFC	Proportion of population practicing open defecation, by urban/rural (%)	Prevalence of undernourishment (%)	11177	395	1	negative	positive	negative	positive		positive		negative		positive		positive	-0.003103993829498165|0.9902471917687226	negative			positive	0.09715773950820009|0.7013326765296666		0.43801676265329353|0.06905323542838716	negative	0.4648762811178823|0.05191634677657013	positive	positive		negative	positive	negative	-0.5846013160832181|0.010833274768060308				positive			positive	0.5461186812727502|0.019041311062765444
273	6.2	2.1	SH_SAN_DEFECT	AG_PRD_FIESSI	Proportion of population practicing open defecation, by urban/rural (%)	Prevalence of severe food insecurity in the adult population (%)	10736	158451	0
274	6.2	2.1	SH_SAN_DEFECT	AG_PRD_FIESSI	Proportion of population practicing open defecation, by urban/rural (%)	Prevalence of severe food insecurity in the adult population (%)	10736	164195	0
275	6.2	2.1	SH_SAN_DEFECT	AG_PRD_FIESSI	Proportion of population practicing open defecation, by urban/rural (%)	Prevalence of severe food insecurity in the adult population (%)	10736	175980	0
276	6.2	2.1	SH_SAN_DEFECT	AG_PRD_FIESSI	Proportion of population practicing open defecation, by urban/rural (%)	Prevalence of severe food insecurity in the adult population (%)	10736	188011	0
277	6.2	2.1	SH_SAN_DEFECT	AG_PRD_FIESSI	Proportion of population practicing open defecation, by urban/rural (%)	Prevalence of severe food insecurity in the adult population (%)	11176	158451	0
278	6.2	2.1	SH_SAN_DEFECT	AG_PRD_FIESSI	Proportion of population practicing open defecation, by urban/rural (%)	Prevalence of severe food insecurity in the adult population (%)	11176	164195	0
279	6.2	2.1	SH_SAN_DEFECT	AG_PRD_FIESSI	Proportion of population practicing open defecation, by urban/rural (%)	Prevalence of severe food insecurity in the adult population (%)	11176	175980	0
280	6.2	2.1	SH_SAN_DEFECT	AG_PRD_FIESSI	Proportion of population practicing open defecation, by urban/rural (%)	Prevalence of severe food insecurity in the adult population (%)	11176	188011	0
281	6.2	2.1	SH_SAN_DEFECT	AG_PRD_FIESSI	Proportion of population practicing open defecation, by urban/rural (%)	Prevalence of severe food insecurity in the adult population (%)	11177	158451	0
282	6.2	2.1	SH_SAN_DEFECT	AG_PRD_FIESSI	Proportion of population practicing open defecation, by urban/rural (%)	Prevalence of severe food insecurity in the adult population (%)	11177	164195	0
283	6.2	2.1	SH_SAN_DEFECT	AG_PRD_FIESSI	Proportion of population practicing open defecation, by urban/rural (%)	Prevalence of severe food insecurity in the adult population (%)	11177	175980	0
284	6.2	2.1	SH_SAN_DEFECT	AG_PRD_FIESSI	Proportion of population practicing open defecation, by urban/rural (%)	Prevalence of severe food insecurity in the adult population (%)	11177	188011	0
285	6.2	2.1	SH_SAN_DEFECT	AG_PRD_FIESSIN	Proportion of population practicing open defecation, by urban/rural (%)	Total population in severe food insecurity (thousands of people)	10736	319437	0
286	6.2	2.1	SH_SAN_DEFECT	AG_PRD_FIESSIN	Proportion of population practicing open defecation, by urban/rural (%)	Total population in severe food insecurity (thousands of people)	10736	349212	0
287	6.2	2.1	SH_SAN_DEFECT	AG_PRD_FIESSIN	Proportion of population practicing open defecation, by urban/rural (%)	Total population in severe food insecurity (thousands of people)	10736	369992	0
288	6.2	2.1	SH_SAN_DEFECT	AG_PRD_FIESSIN	Proportion of population practicing open defecation, by urban/rural (%)	Total population in severe food insecurity (thousands of people)	10736	401242	0
289	6.2	2.1	SH_SAN_DEFECT	AG_PRD_FIESSIN	Proportion of population practicing open defecation, by urban/rural (%)	Total population in severe food insecurity (thousands of people)	11176	319437	0
290	6.2	2.1	SH_SAN_DEFECT	AG_PRD_FIESSIN	Proportion of population practicing open defecation, by urban/rural (%)	Total population in severe food insecurity (thousands of people)	11176	349212	0
291	6.2	2.1	SH_SAN_DEFECT	AG_PRD_FIESSIN	Proportion of population practicing open defecation, by urban/rural (%)	Total population in severe food insecurity (thousands of people)	11176	369992	0
292	6.2	2.1	SH_SAN_DEFECT	AG_PRD_FIESSIN	Proportion of population practicing open defecation, by urban/rural (%)	Total population in severe food insecurity (thousands of people)	11176	401242	0
293	6.2	2.1	SH_SAN_DEFECT	AG_PRD_FIESSIN	Proportion of population practicing open defecation, by urban/rural (%)	Total population in severe food insecurity (thousands of people)	11177	319437	0
294	6.2	2.1	SH_SAN_DEFECT	AG_PRD_FIESSIN	Proportion of population practicing open defecation, by urban/rural (%)	Total population in severe food insecurity (thousands of people)	11177	349212	0
295	6.2	2.1	SH_SAN_DEFECT	AG_PRD_FIESSIN	Proportion of population practicing open defecation, by urban/rural (%)	Total population in severe food insecurity (thousands of people)	11177	369992	0
296	6.2	2.1	SH_SAN_DEFECT	AG_PRD_FIESSIN	Proportion of population practicing open defecation, by urban/rural (%)	Total population in severe food insecurity (thousands of people)	11177	401242	0
297	6.2	2.1	SH_SAN_DEFECT	AG_PRD_FIESMSI	Proportion of population practicing open defecation, by urban/rural (%)	Prevalence of moderate or severe food insecurity in the adult population (%)	10736	351665	0
298	6.2	2.1	SH_SAN_DEFECT	AG_PRD_FIESMSI	Proportion of population practicing open defecation, by urban/rural (%)	Prevalence of moderate or severe food insecurity in the adult population (%)	10736	362369	0
299	6.2	2.1	SH_SAN_DEFECT	AG_PRD_FIESMSI	Proportion of population practicing open defecation, by urban/rural (%)	Prevalence of moderate or severe food insecurity in the adult population (%)	10736	363407	0
300	6.2	2.1	SH_SAN_DEFECT	AG_PRD_FIESMSI	Proportion of population practicing open defecation, by urban/rural (%)	Prevalence of moderate or severe food insecurity in the adult population (%)	10736	365856	0
301	6.2	2.1	SH_SAN_DEFECT	AG_PRD_FIESMSI	Proportion of population practicing open defecation, by urban/rural (%)	Prevalence of moderate or severe food insecurity in the adult population (%)	11176	351665	0
302	6.2	2.1	SH_SAN_DEFECT	AG_PRD_FIESMSI	Proportion of population practicing open defecation, by urban/rural (%)	Prevalence of moderate or severe food insecurity in the adult population (%)	11176	362369	0
303	6.2	2.1	SH_SAN_DEFECT	AG_PRD_FIESMSI	Proportion of population practicing open defecation, by urban/rural (%)	Prevalence of moderate or severe food insecurity in the adult population (%)	11176	363407	0
304	6.2	2.1	SH_SAN_DEFECT	AG_PRD_FIESMSI	Proportion of population practicing open defecation, by urban/rural (%)	Prevalence of moderate or severe food insecurity in the adult population (%)	11176	365856	0
305	6.2	2.1	SH_SAN_DEFECT	AG_PRD_FIESMSI	Proportion of population practicing open defecation, by urban/rural (%)	Prevalence of moderate or severe food insecurity in the adult population (%)	11177	351665	0
306	6.2	2.1	SH_SAN_DEFECT	AG_PRD_FIESMSI	Proportion of population practicing open defecation, by urban/rural (%)	Prevalence of moderate or severe food insecurity in the adult population (%)	11177	362369	0
307	6.2	2.1	SH_SAN_DEFECT	AG_PRD_FIESMSI	Proportion of population practicing open defecation, by urban/rural (%)	Prevalence of moderate or severe food insecurity in the adult population (%)	11177	363407	0
308	6.2	2.1	SH_SAN_DEFECT	AG_PRD_FIESMSI	Proportion of population practicing open defecation, by urban/rural (%)	Prevalence of moderate or severe food insecurity in the adult population (%)	11177	365856	0
309	6.2	2.1	SH_SAN_DEFECT	AG_PRD_FIESMSIN	Proportion of population practicing open defecation, by urban/rural (%)	Total population in moderate or severe food insecurity (thousands of people)	10736	363845	0
310	6.2	2.1	SH_SAN_DEFECT	AG_PRD_FIESMSIN	Proportion of population practicing open defecation, by urban/rural (%)	Total population in moderate or severe food insecurity (thousands of people)	10736	398353	0
311	6.2	2.1	SH_SAN_DEFECT	AG_PRD_FIESMSIN	Proportion of population practicing open defecation, by urban/rural (%)	Total population in moderate or severe food insecurity (thousands of people)	10736	400213	0
312	6.2	2.1	SH_SAN_DEFECT	AG_PRD_FIESMSIN	Proportion of population practicing open defecation, by urban/rural (%)	Total population in moderate or severe food insecurity (thousands of people)	10736	423957	0
313	6.2	2.1	SH_SAN_DEFECT	AG_PRD_FIESMSIN	Proportion of population practicing open defecation, by urban/rural (%)	Total population in moderate or severe food insecurity (thousands of people)	11176	363845	0
314	6.2	2.1	SH_SAN_DEFECT	AG_PRD_FIESMSIN	Proportion of population practicing open defecation, by urban/rural (%)	Total population in moderate or severe food insecurity (thousands of people)	11176	398353	0
315	6.2	2.1	SH_SAN_DEFECT	AG_PRD_FIESMSIN	Proportion of population practicing open defecation, by urban/rural (%)	Total population in moderate or severe food insecurity (thousands of people)	11176	400213	0
316	6.2	2.1	SH_SAN_DEFECT	AG_PRD_FIESMSIN	Proportion of population practicing open defecation, by urban/rural (%)	Total population in moderate or severe food insecurity (thousands of people)	11176	423957	0
317	6.2	2.1	SH_SAN_DEFECT	AG_PRD_FIESMSIN	Proportion of population practicing open defecation, by urban/rural (%)	Total population in moderate or severe food insecurity (thousands of people)	11177	363845	0
318	6.2	2.1	SH_SAN_DEFECT	AG_PRD_FIESMSIN	Proportion of population practicing open defecation, by urban/rural (%)	Total population in moderate or severe food insecurity (thousands of people)	11177	398353	0
319	6.2	2.1	SH_SAN_DEFECT	AG_PRD_FIESMSIN	Proportion of population practicing open defecation, by urban/rural (%)	Total population in moderate or severe food insecurity (thousands of people)	11177	400213	0
320	6.2	2.1	SH_SAN_DEFECT	AG_PRD_FIESMSIN	Proportion of population practicing open defecation, by urban/rural (%)	Total population in moderate or severe food insecurity (thousands of people)	11177	423957	0
321	6.2	2.1	SH_SAN_SAFE	SN_ITK_DEFCN	Proportion of population using safely managed sanitation services, by urban/rural (%)	Number of undernourish people (millions)	292518	0	1																																		0.3952847075210474|0.510140203242436
322	6.2	2.1	SH_SAN_SAFE	SN_ITK_DEFCN	Proportion of population using safely managed sanitation services, by urban/rural (%)	Number of undernourish people (millions)	363949	0	1		negative												positive											0.2808403350669898|0.3106188015400607	negative							negative	0.0|1.0		negative
323	6.2	2.1	SH_SAN_SAFE	SN_ITK_DEFCN	Proportion of population using safely managed sanitation services, by urban/rural (%)	Number of undernourish people (millions)	364037	0	1		negative																								positive			negative				negative	0.3952847075210474|0.510140203242436		negative
324	6.2	2.1	SH_SAN_SAFE	SN_ITK_DEFC	Proportion of population using safely managed sanitation services, by urban/rural (%)	Prevalence of undernourishment (%)	292518	395	1									negative						negative													positive						positive
325	6.2	2.1	SH_SAN_SAFE	SN_ITK_DEFC	Proportion of population using safely managed sanitation services, by urban/rural (%)	Prevalence of undernourishment (%)	363949	395	1		negative					-0.5604975793709022|0.015540828546011043		negative					positive	negative										0.2922293914311137|0.23930606150274183	negative		positive					negative	positive		negative	-0.5461186812727502|0.019041311062765444
326	6.2	2.1	SH_SAN_SAFE	SN_ITK_DEFC	Proportion of population using safely managed sanitation services, by urban/rural (%)	Prevalence of undernourishment (%)	364037	395	1		negative					-0.5637305699481865|0.014829030575124056		negative						negative											positive		positive	negative				negative	positive		negative	-0.338253439265821|0.169772149923421
327	6.2	2.1	SH_SAN_SAFE	AG_PRD_FIESSI	Proportion of population using safely managed sanitation services, by urban/rural (%)	Prevalence of severe food insecurity in the adult population (%)	292518	158451	0
328	6.2	2.1	SH_SAN_SAFE	AG_PRD_FIESSI	Proportion of population using safely managed sanitation services, by urban/rural (%)	Prevalence of severe food insecurity in the adult population (%)	292518	164195	0
329	6.2	2.1	SH_SAN_SAFE	AG_PRD_FIESSI	Proportion of population using safely managed sanitation services, by urban/rural (%)	Prevalence of severe food insecurity in the adult population (%)	292518	175980	0
330	6.2	2.1	SH_SAN_SAFE	AG_PRD_FIESSI	Proportion of population using safely managed sanitation services, by urban/rural (%)	Prevalence of severe food insecurity in the adult population (%)	292518	188011	0
331	6.2	2.1	SH_SAN_SAFE	AG_PRD_FIESSI	Proportion of population using safely managed sanitation services, by urban/rural (%)	Prevalence of severe food insecurity in the adult population (%)	363949	158451	0
332	6.2	2.1	SH_SAN_SAFE	AG_PRD_FIESSI	Proportion of population using safely managed sanitation services, by urban/rural (%)	Prevalence of severe food insecurity in the adult population (%)	363949	164195	0
333	6.2	2.1	SH_SAN_SAFE	AG_PRD_FIESSI	Proportion of population using safely managed sanitation services, by urban/rural (%)	Prevalence of severe food insecurity in the adult population (%)	363949	175980	0
334	6.2	2.1	SH_SAN_SAFE	AG_PRD_FIESSI	Proportion of population using safely managed sanitation services, by urban/rural (%)	Prevalence of severe food insecurity in the adult population (%)	363949	188011	0
335	6.2	2.1	SH_SAN_SAFE	AG_PRD_FIESSI	Proportion of population using safely managed sanitation services, by urban/rural (%)	Prevalence of severe food insecurity in the adult population (%)	364037	158451	0
336	6.2	2.1	SH_SAN_SAFE	AG_PRD_FIESSI	Proportion of population using safely managed sanitation services, by urban/rural (%)	Prevalence of severe food insecurity in the adult population (%)	364037	164195	0
337	6.2	2.1	SH_SAN_SAFE	AG_PRD_FIESSI	Proportion of population using safely managed sanitation services, by urban/rural (%)	Prevalence of severe food insecurity in the adult population (%)	364037	175980	0
338	6.2	2.1	SH_SAN_SAFE	AG_PRD_FIESSI	Proportion of population using safely managed sanitation services, by urban/rural (%)	Prevalence of severe food insecurity in the adult population (%)	364037	188011	0
339	6.2	2.1	SH_SAN_SAFE	AG_PRD_FIESSIN	Proportion of population using safely managed sanitation services, by urban/rural (%)	Total population in severe food insecurity (thousands of people)	292518	319437	0
340	6.2	2.1	SH_SAN_SAFE	AG_PRD_FIESSIN	Proportion of population using safely managed sanitation services, by urban/rural (%)	Total population in severe food insecurity (thousands of people)	292518	349212	0
341	6.2	2.1	SH_SAN_SAFE	AG_PRD_FIESSIN	Proportion of population using safely managed sanitation services, by urban/rural (%)	Total population in severe food insecurity (thousands of people)	292518	369992	0
342	6.2	2.1	SH_SAN_SAFE	AG_PRD_FIESSIN	Proportion of population using safely managed sanitation services, by urban/rural (%)	Total population in severe food insecurity (thousands of people)	292518	401242	0
343	6.2	2.1	SH_SAN_SAFE	AG_PRD_FIESSIN	Proportion of population using safely managed sanitation services, by urban/rural (%)	Total population in severe food insecurity (thousands of people)	363949	319437	0
344	6.2	2.1	SH_SAN_SAFE	AG_PRD_FIESSIN	Proportion of population using safely managed sanitation services, by urban/rural (%)	Total population in severe food insecurity (thousands of people)	363949	349212	0
345	6.2	2.1	SH_SAN_SAFE	AG_PRD_FIESSIN	Proportion of population using safely managed sanitation services, by urban/rural (%)	Total population in severe food insecurity (thousands of people)	363949	369992	0
346	6.2	2.1	SH_SAN_SAFE	AG_PRD_FIESSIN	Proportion of population using safely managed sanitation services, by urban/rural (%)	Total population in severe food insecurity (thousands of people)	363949	401242	0
347	6.2	2.1	SH_SAN_SAFE	AG_PRD_FIESSIN	Proportion of population using safely managed sanitation services, by urban/rural (%)	Total population in severe food insecurity (thousands of people)	364037	319437	0
348	6.2	2.1	SH_SAN_SAFE	AG_PRD_FIESSIN	Proportion of population using safely managed sanitation services, by urban/rural (%)	Total population in severe food insecurity (thousands of people)	364037	349212	0
349	6.2	2.1	SH_SAN_SAFE	AG_PRD_FIESSIN	Proportion of population using safely managed sanitation services, by urban/rural (%)	Total population in severe food insecurity (thousands of people)	364037	369992	0
350	6.2	2.1	SH_SAN_SAFE	AG_PRD_FIESSIN	Proportion of population using safely managed sanitation services, by urban/rural (%)	Total population in severe food insecurity (thousands of people)	364037	401242	0
351	6.2	2.1	SH_SAN_SAFE	AG_PRD_FIESMSI	Proportion of population using safely managed sanitation services, by urban/rural (%)	Prevalence of moderate or severe food insecurity in the adult population (%)	292518	351665	0
352	6.2	2.1	SH_SAN_SAFE	AG_PRD_FIESMSI	Proportion of population using safely managed sanitation services, by urban/rural (%)	Prevalence of moderate or severe food insecurity in the adult population (%)	292518	362369	0
353	6.2	2.1	SH_SAN_SAFE	AG_PRD_FIESMSI	Proportion of population using safely managed sanitation services, by urban/rural (%)	Prevalence of moderate or severe food insecurity in the adult population (%)	292518	363407	0
354	6.2	2.1	SH_SAN_SAFE	AG_PRD_FIESMSI	Proportion of population using safely managed sanitation services, by urban/rural (%)	Prevalence of moderate or severe food insecurity in the adult population (%)	292518	365856	0
355	6.2	2.1	SH_SAN_SAFE	AG_PRD_FIESMSI	Proportion of population using safely managed sanitation services, by urban/rural (%)	Prevalence of moderate or severe food insecurity in the adult population (%)	363949	351665	0
356	6.2	2.1	SH_SAN_SAFE	AG_PRD_FIESMSI	Proportion of population using safely managed sanitation services, by urban/rural (%)	Prevalence of moderate or severe food insecurity in the adult population (%)	363949	362369	0
357	6.2	2.1	SH_SAN_SAFE	AG_PRD_FIESMSI	Proportion of population using safely managed sanitation services, by urban/rural (%)	Prevalence of moderate or severe food insecurity in the adult population (%)	363949	363407	0
358	6.2	2.1	SH_SAN_SAFE	AG_PRD_FIESMSI	Proportion of population using safely managed sanitation services, by urban/rural (%)	Prevalence of moderate or severe food insecurity in the adult population (%)	363949	365856	0
359	6.2	2.1	SH_SAN_SAFE	AG_PRD_FIESMSI	Proportion of population using safely managed sanitation services, by urban/rural (%)	Prevalence of moderate or severe food insecurity in the adult population (%)	364037	351665	0
360	6.2	2.1	SH_SAN_SAFE	AG_PRD_FIESMSI	Proportion of population using safely managed sanitation services, by urban/rural (%)	Prevalence of moderate or severe food insecurity in the adult population (%)	364037	362369	0
361	6.2	2.1	SH_SAN_SAFE	AG_PRD_FIESMSI	Proportion of population using safely managed sanitation services, by urban/rural (%)	Prevalence of moderate or severe food insecurity in the adult population (%)	364037	363407	0
362	6.2	2.1	SH_SAN_SAFE	AG_PRD_FIESMSI	Proportion of population using safely managed sanitation services, by urban/rural (%)	Prevalence of moderate or severe food insecurity in the adult population (%)	364037	365856	0
363	6.2	2.1	SH_SAN_SAFE	AG_PRD_FIESMSIN	Proportion of population using safely managed sanitation services, by urban/rural (%)	Total population in moderate or severe food insecurity (thousands of people)	292518	363845	0
364	6.2	2.1	SH_SAN_SAFE	AG_PRD_FIESMSIN	Proportion of population using safely managed sanitation services, by urban/rural (%)	Total population in moderate or severe food insecurity (thousands of people)	292518	398353	0
365	6.2	2.1	SH_SAN_SAFE	AG_PRD_FIESMSIN	Proportion of population using safely managed sanitation services, by urban/rural (%)	Total population in moderate or severe food insecurity (thousands of people)	292518	400213	0
366	6.2	2.1	SH_SAN_SAFE	AG_PRD_FIESMSIN	Proportion of population using safely managed sanitation services, by urban/rural (%)	Total population in moderate or severe food insecurity (thousands of people)	292518	423957	0
367	6.2	2.1	SH_SAN_SAFE	AG_PRD_FIESMSIN	Proportion of population using safely managed sanitation services, by urban/rural (%)	Total population in moderate or severe food insecurity (thousands of people)	363949	363845	0
368	6.2	2.1	SH_SAN_SAFE	AG_PRD_FIESMSIN	Proportion of population using safely managed sanitation services, by urban/rural (%)	Total population in moderate or severe food insecurity (thousands of people)	363949	398353	0
369	6.2	2.1	SH_SAN_SAFE	AG_PRD_FIESMSIN	Proportion of population using safely managed sanitation services, by urban/rural (%)	Total population in moderate or severe food insecurity (thousands of people)	363949	400213	0
370	6.2	2.1	SH_SAN_SAFE	AG_PRD_FIESMSIN	Proportion of population using safely managed sanitation services, by urban/rural (%)	Total population in moderate or severe food insecurity (thousands of people)	363949	423957	0
371	6.2	2.1	SH_SAN_SAFE	AG_PRD_FIESMSIN	Proportion of population using safely managed sanitation services, by urban/rural (%)	Total population in moderate or severe food insecurity (thousands of people)	364037	363845	0
372	6.2	2.1	SH_SAN_SAFE	AG_PRD_FIESMSIN	Proportion of population using safely managed sanitation services, by urban/rural (%)	Total population in moderate or severe food insecurity (thousands of people)	364037	398353	0
373	6.2	2.1	SH_SAN_SAFE	AG_PRD_FIESMSIN	Proportion of population using safely managed sanitation services, by urban/rural (%)	Total population in moderate or severe food insecurity (thousands of people)	364037	400213	0
374	6.2	2.1	SH_SAN_SAFE	AG_PRD_FIESMSIN	Proportion of population using safely managed sanitation services, by urban/rural (%)	Total population in moderate or severe food insecurity (thousands of people)	364037	423957	0
375	6.2	2.2	SH_SAN_HNDWSH	SH_STA_WASTE	Proportion of population with basic handwashing facilities on premises, by urban/rural (%)	Proportion of children moderately or severely wasted (%)	10707	6556	1
376	6.2	2.2	SH_SAN_HNDWSH	SH_STA_WASTE	Proportion of population with basic handwashing facilities on premises, by urban/rural (%)	Proportion of children moderately or severely wasted (%)	311514	6556	1
377	6.2	2.2	SH_SAN_HNDWSH	SH_STA_WASTE	Proportion of population with basic handwashing facilities on premises, by urban/rural (%)	Proportion of children moderately or severely wasted (%)	350624	6556	1
378	6.2	2.2	SH_SAN_HNDWSH	SH_STA_WASTEN	Proportion of population with basic handwashing facilities on premises, by urban/rural (%)	Children moderately or severely wasted (thousands)	10707	6557	1
379	6.2	2.2	SH_SAN_HNDWSH	SH_STA_WASTEN	Proportion of population with basic handwashing facilities on premises, by urban/rural (%)	Children moderately or severely wasted (thousands)	311514	6557	1
380	6.2	2.2	SH_SAN_HNDWSH	SH_STA_WASTEN	Proportion of population with basic handwashing facilities on premises, by urban/rural (%)	Children moderately or severely wasted (thousands)	350624	6557	1
381	6.2	2.2	SH_SAN_HNDWSH	SH_STA_OVRWGTN	Proportion of population with basic handwashing facilities on premises, by urban/rural (%)	Children moderately or severely overweight (thousands)	10707	6558	1
382	6.2	2.2	SH_SAN_HNDWSH	SH_STA_OVRWGTN	Proportion of population with basic handwashing facilities on premises, by urban/rural (%)	Children moderately or severely overweight (thousands)	311514	6558	1
383	6.2	2.2	SH_SAN_HNDWSH	SH_STA_OVRWGTN	Proportion of population with basic handwashing facilities on premises, by urban/rural (%)	Children moderately or severely overweight (thousands)	350624	6558	1
384	6.2	2.2	SH_SAN_HNDWSH	SH_STA_OVRWGT	Proportion of population with basic handwashing facilities on premises, by urban/rural (%)	Proportion of children moderately or severely overweight (%)	10707	36240	1
385	6.2	2.2	SH_SAN_HNDWSH	SH_STA_OVRWGT	Proportion of population with basic handwashing facilities on premises, by urban/rural (%)	Proportion of children moderately or severely overweight (%)	311514	36240	1
386	6.2	2.2	SH_SAN_HNDWSH	SH_STA_OVRWGT	Proportion of population with basic handwashing facilities on premises, by urban/rural (%)	Proportion of children moderately or severely overweight (%)	350624	36240	1
387	6.2	2.2	SH_SAN_HNDWSH	SH_STA_STUNTN	Proportion of population with basic handwashing facilities on premises, by urban/rural (%)	Children moderately or severely stunted (thousands)	10707	137241	1
388	6.2	2.2	SH_SAN_HNDWSH	SH_STA_STUNTN	Proportion of population with basic handwashing facilities on premises, by urban/rural (%)	Children moderately or severely stunted (thousands)	311514	137241	1
389	6.2	2.2	SH_SAN_HNDWSH	SH_STA_STUNTN	Proportion of population with basic handwashing facilities on premises, by urban/rural (%)	Children moderately or severely stunted (thousands)	350624	137241	1
390	6.2	2.2	SH_SAN_HNDWSH	SH_STA_STUNT	Proportion of population with basic handwashing facilities on premises, by urban/rural (%)	Proportion of children moderately or severely stunted (%)	10707	329819	1
391	6.2	2.2	SH_SAN_HNDWSH	SH_STA_STUNT	Proportion of population with basic handwashing facilities on premises, by urban/rural (%)	Proportion of children moderately or severely stunted (%)	311514	329819	1
392	6.2	2.2	SH_SAN_HNDWSH	SH_STA_STUNT	Proportion of population with basic handwashing facilities on premises, by urban/rural (%)	Proportion of children moderately or severely stunted (%)	350624	329819	1
393	6.2	2.2	SH_SAN_DEFECT	SH_STA_WASTE	Proportion of population practicing open defecation, by urban/rural (%)	Proportion of children moderately or severely wasted (%)	10736	6556	1																											0.6708203932499368|0.21516994256955005		-0.7|0.1881204043741873
394	6.2	2.2	SH_SAN_DEFECT	SH_STA_WASTE	Proportion of population practicing open defecation, by urban/rural (%)	Proportion of children moderately or severely wasted (%)	11176	6556	1																											0.6708203932499368|0.21516994256955005		-0.7|0.1881204043741873
395	6.2	2.2	SH_SAN_DEFECT	SH_STA_WASTE	Proportion of population practicing open defecation, by urban/rural (%)	Proportion of children moderately or severely wasted (%)	11177	6556	1																											0.3|0.6238376647810728		-0.7|0.1881204043741873
396	6.2	2.2	SH_SAN_DEFECT	SH_STA_WASTEN	Proportion of population practicing open defecation, by urban/rural (%)	Children moderately or severely wasted (thousands)	10736	6557	1																											positive		-0.3|0.6238376647810728
397	6.2	2.2	SH_SAN_DEFECT	SH_STA_WASTEN	Proportion of population practicing open defecation, by urban/rural (%)	Children moderately or severely wasted (thousands)	11176	6557	1																											positive		-0.3|0.6238376647810728
398	6.2	2.2	SH_SAN_DEFECT	SH_STA_WASTEN	Proportion of population practicing open defecation, by urban/rural (%)	Children moderately or severely wasted (thousands)	11177	6557	1																											0.6|0.28475697986529375		-0.3|0.6238376647810728
399	6.2	2.2	SH_SAN_DEFECT	SH_STA_OVRWGTN	Proportion of population practicing open defecation, by urban/rural (%)	Children moderately or severely overweight (thousands)	10736	6558	1																											positive		0.7999999999999999|0.10408803866182788
400	6.2	2.2	SH_SAN_DEFECT	SH_STA_OVRWGTN	Proportion of population practicing open defecation, by urban/rural (%)	Children moderately or severely overweight (thousands)	11176	6558	1																											positive		0.7999999999999999|0.10408803866182788
401	6.2	2.2	SH_SAN_DEFECT	SH_STA_OVRWGTN	Proportion of population practicing open defecation, by urban/rural (%)	Children moderately or severely overweight (thousands)	11177	6558	1																											positive		0.7999999999999999|0.10408803866182788
402	6.2	2.2	SH_SAN_DEFECT	SH_STA_OVRWGT	Proportion of population practicing open defecation, by urban/rural (%)	Proportion of children moderately or severely overweight (%)	10736	36240	1																											positive		0.7999999999999999|0.10408803866182788
403	6.2	2.2	SH_SAN_DEFECT	SH_STA_OVRWGT	Proportion of population practicing open defecation, by urban/rural (%)	Proportion of children moderately or severely overweight (%)	11176	36240	1																											positive		0.7999999999999999|0.10408803866182788
404	6.2	2.2	SH_SAN_DEFECT	SH_STA_OVRWGT	Proportion of population practicing open defecation, by urban/rural (%)	Proportion of children moderately or severely overweight (%)	11177	36240	1																											positive		0.7999999999999999|0.10408803866182788
405	6.2	2.2	SH_SAN_DEFECT	SH_STA_STUNTN	Proportion of population practicing open defecation, by urban/rural (%)	Children moderately or severely stunted (thousands)	10736	137241	1																											positive		-0.3|0.6238376647810728
406	6.2	2.2	SH_SAN_DEFECT	SH_STA_STUNTN	Proportion of population practicing open defecation, by urban/rural (%)	Children moderately or severely stunted (thousands)	11176	137241	1																											positive		-0.3|0.6238376647810728
407	6.2	2.2	SH_SAN_DEFECT	SH_STA_STUNTN	Proportion of population practicing open defecation, by urban/rural (%)	Children moderately or severely stunted (thousands)	11177	137241	1																											positive		-0.3|0.6238376647810728
408	6.2	2.2	SH_SAN_DEFECT	SH_STA_STUNT	Proportion of population practicing open defecation, by urban/rural (%)	Proportion of children moderately or severely stunted (%)	10736	329819	1																											positive		-0.6|0.28475697986529375
409	6.2	2.2	SH_SAN_DEFECT	SH_STA_STUNT	Proportion of population practicing open defecation, by urban/rural (%)	Proportion of children moderately or severely stunted (%)	11176	329819	1																											positive		-0.6|0.28475697986529375
410	6.2	2.2	SH_SAN_DEFECT	SH_STA_STUNT	Proportion of population practicing open defecation, by urban/rural (%)	Proportion of children moderately or severely stunted (%)	11177	329819	1																											positive		-0.6|0.28475697986529375
411	6.2	2.2	SH_SAN_SAFE	SH_STA_WASTE	Proportion of population using safely managed sanitation services, by urban/rural (%)	Proportion of children moderately or severely wasted (%)	292518	6556	1
412	6.2	2.2	SH_SAN_SAFE	SH_STA_WASTE	Proportion of population using safely managed sanitation services, by urban/rural (%)	Proportion of children moderately or severely wasted (%)	363949	6556	1
413	6.2	2.2	SH_SAN_SAFE	SH_STA_WASTE	Proportion of population using safely managed sanitation services, by urban/rural (%)	Proportion of children moderately or severely wasted (%)	364037	6556	1																													-0.7|0.1881204043741873
414	6.2	2.2	SH_SAN_SAFE	SH_STA_WASTEN	Proportion of population using safely managed sanitation services, by urban/rural (%)	Children moderately or severely wasted (thousands)	292518	6557	1
415	6.2	2.2	SH_SAN_SAFE	SH_STA_WASTEN	Proportion of population using safely managed sanitation services, by urban/rural (%)	Children moderately or severely wasted (thousands)	363949	6557	1
416	6.2	2.2	SH_SAN_SAFE	SH_STA_WASTEN	Proportion of population using safely managed sanitation services, by urban/rural (%)	Children moderately or severely wasted (thousands)	364037	6557	1																													-0.3|0.6238376647810728
417	6.2	2.2	SH_SAN_SAFE	SH_STA_OVRWGTN	Proportion of population using safely managed sanitation services, by urban/rural (%)	Children moderately or severely overweight (thousands)	292518	6558	1
418	6.2	2.2	SH_SAN_SAFE	SH_STA_OVRWGTN	Proportion of population using safely managed sanitation services, by urban/rural (%)	Children moderately or severely overweight (thousands)	363949	6558	1
419	6.2	2.2	SH_SAN_SAFE	SH_STA_OVRWGTN	Proportion of population using safely managed sanitation services, by urban/rural (%)	Children moderately or severely overweight (thousands)	364037	6558	1																													0.7999999999999999|0.10408803866182788
420	6.2	2.2	SH_SAN_SAFE	SH_STA_OVRWGT	Proportion of population using safely managed sanitation services, by urban/rural (%)	Proportion of children moderately or severely overweight (%)	292518	36240	1
421	6.2	2.2	SH_SAN_SAFE	SH_STA_OVRWGT	Proportion of population using safely managed sanitation services, by urban/rural (%)	Proportion of children moderately or severely overweight (%)	363949	36240	1
422	6.2	2.2	SH_SAN_SAFE	SH_STA_OVRWGT	Proportion of population using safely managed sanitation services, by urban/rural (%)	Proportion of children moderately or severely overweight (%)	364037	36240	1																													0.7999999999999999|0.10408803866182788
423	6.2	2.2	SH_SAN_SAFE	SH_STA_STUNTN	Proportion of population using safely managed sanitation services, by urban/rural (%)	Children moderately or severely stunted (thousands)	292518	137241	1
424	6.2	2.2	SH_SAN_SAFE	SH_STA_STUNTN	Proportion of population using safely managed sanitation services, by urban/rural (%)	Children moderately or severely stunted (thousands)	363949	137241	1
425	6.2	2.2	SH_SAN_SAFE	SH_STA_STUNTN	Proportion of population using safely managed sanitation services, by urban/rural (%)	Children moderately or severely stunted (thousands)	364037	137241	1																													-0.3|0.6238376647810728
426	6.2	2.2	SH_SAN_SAFE	SH_STA_STUNT	Proportion of population using safely managed sanitation services, by urban/rural (%)	Proportion of children moderately or severely stunted (%)	292518	329819	1
427	6.2	2.2	SH_SAN_SAFE	SH_STA_STUNT	Proportion of population using safely managed sanitation services, by urban/rural (%)	Proportion of children moderately or severely stunted (%)	363949	329819	1
428	6.2	2.2	SH_SAN_SAFE	SH_STA_STUNT	Proportion of population using safely managed sanitation services, by urban/rural (%)	Proportion of children moderately or severely stunted (%)	364037	329819	1																													-0.6|0.28475697986529375
429	6.6	2.5	EN_WBE_NDQLGRW	ER_GRF_ANIMRCNTN	Nationally derived quality of groundwater (%)	Number of local breeds for which sufficient genetic resources are stored for reconstitution	14503	6559	0
430	6.6	2.5	EN_WBE_NDQLGRW	ER_GRF_ANIMRCNTN	Nationally derived quality of groundwater (%)	Number of local breeds for which sufficient genetic resources are stored for reconstitution	14503	6628	0
431	6.6	2.5	EN_WBE_NDQLGRW	ER_GRF_PLNTSTOR	Nationally derived quality of groundwater (%)	Plant breeds for which sufficient genetic resources are stored (number)	14503	8320	0
432	6.6	2.5	EN_WBE_NDQLGRW	ER_GRF_PLNTSTOR	Nationally derived quality of groundwater (%)	Plant breeds for which sufficient genetic resources are stored (number)	14503	298297	0
433	6.6	2.5	EN_WBE_NDQLGRW	ER_GRF_PLNTSTOR	Nationally derived quality of groundwater (%)	Plant breeds for which sufficient genetic resources are stored (number)	14503	398340	0
434	6.6	2.5	EN_WBE_NDQLGRW	ER_RSK_LBREDS	Nationally derived quality of groundwater (%)	Proportion of local breeds classified as being at risk as a share of local breeds with known level of extinction risk (%)	14503	35705	0
435	6.6	2.5	EN_WBE_NDQLGRW	ER_RSK_LBREDS	Nationally derived quality of groundwater (%)	Proportion of local breeds classified as being at risk as a share of local breeds with known level of extinction risk (%)	14503	35867	0
436	6.6	2.5	EN_WBE_NDQTRVR	ER_GRF_ANIMRCNTN	Nationally derived quantity of rivers (million of cubic metres per annum)	Number of local breeds for which sufficient genetic resources are stored for reconstitution	14504	6559	0
437	6.6	2.5	EN_WBE_NDQTRVR	ER_GRF_ANIMRCNTN	Nationally derived quantity of rivers (million of cubic metres per annum)	Number of local breeds for which sufficient genetic resources are stored for reconstitution	14504	6628	0
438	6.6	2.5	EN_WBE_NDQTRVR	ER_GRF_PLNTSTOR	Nationally derived quantity of rivers (million of cubic metres per annum)	Plant breeds for which sufficient genetic resources are stored (number)	14504	8320	0
439	6.6	2.5	EN_WBE_NDQTRVR	ER_GRF_PLNTSTOR	Nationally derived quantity of rivers (million of cubic metres per annum)	Plant breeds for which sufficient genetic resources are stored (number)	14504	298297	0
440	6.6	2.5	EN_WBE_NDQTRVR	ER_GRF_PLNTSTOR	Nationally derived quantity of rivers (million of cubic metres per annum)	Plant breeds for which sufficient genetic resources are stored (number)	14504	398340	0
441	6.6	2.5	EN_WBE_NDQTRVR	ER_RSK_LBREDS	Nationally derived quantity of rivers (million of cubic metres per annum)	Proportion of local breeds classified as being at risk as a share of local breeds with known level of extinction risk (%)	14504	35705	0
442	6.6	2.5	EN_WBE_NDQTRVR	ER_RSK_LBREDS	Nationally derived quantity of rivers (million of cubic metres per annum)	Proportion of local breeds classified as being at risk as a share of local breeds with known level of extinction risk (%)	14504	35867	0
443	6.6	2.5	EN_WBE_NDQTGRW	ER_GRF_ANIMRCNTN	Nationally derived quantity of groundwater (millions of cubic metres per annum)	Number of local breeds for which sufficient genetic resources are stored for reconstitution	84970	6559	0
444	6.6	2.5	EN_WBE_NDQTGRW	ER_GRF_ANIMRCNTN	Nationally derived quantity of groundwater (millions of cubic metres per annum)	Number of local breeds for which sufficient genetic resources are stored for reconstitution	84970	6628	0
445	6.6	2.5	EN_WBE_NDQTGRW	ER_GRF_PLNTSTOR	Nationally derived quantity of groundwater (millions of cubic metres per annum)	Plant breeds for which sufficient genetic resources are stored (number)	84970	8320	0
446	6.6	2.5	EN_WBE_NDQTGRW	ER_GRF_PLNTSTOR	Nationally derived quantity of groundwater (millions of cubic metres per annum)	Plant breeds for which sufficient genetic resources are stored (number)	84970	298297	0
447	6.6	2.5	EN_WBE_NDQTGRW	ER_GRF_PLNTSTOR	Nationally derived quantity of groundwater (millions of cubic metres per annum)	Plant breeds for which sufficient genetic resources are stored (number)	84970	398340	0
448	6.6	2.5	EN_WBE_NDQTGRW	ER_RSK_LBREDS	Nationally derived quantity of groundwater (millions of cubic metres per annum)	Proportion of local breeds classified as being at risk as a share of local breeds with known level of extinction risk (%)	84970	35705	0
449	6.6	2.5	EN_WBE_NDQTGRW	ER_RSK_LBREDS	Nationally derived quantity of groundwater (millions of cubic metres per annum)	Proportion of local breeds classified as being at risk as a share of local breeds with known level of extinction risk (%)	84970	35867	0
450	6.6	2.5	EN_WBE_PMPR	ER_GRF_ANIMRCNTN	Water body extent (permanent) (% of total land area)	Number of local breeds for which sufficient genetic resources are stored for reconstitution	138684	6559	1																																positive						0.7071067811865475|0.18169011381620928	0.5773502691896258|0.13397459621556113
451	6.6	2.5	EN_WBE_PMPR	ER_GRF_ANIMRCNTN	Water body extent (permanent) (% of total land area)	Number of local breeds for which sufficient genetic resources are stored for reconstitution	138684	6628	1																															0.5246313898711126|0.2852521874184511
452	6.6	2.5	EN_WBE_PMPR	ER_GRF_PLNTSTOR	Water body extent (permanent) (% of total land area)	Plant breeds for which sufficient genetic resources are stored (number)	138684	8320	1
453	6.6	2.5	EN_WBE_PMPR	ER_GRF_PLNTSTOR	Water body extent (permanent) (% of total land area)	Plant breeds for which sufficient genetic resources are stored (number)	138684	298297	1		0.6767633692869747|0.1398366873478105					0.5642880936468347|0.32172333582430024																			0.6546536707079772|0.15830242337545783	0.6571428571428573|0.15617492711370237					0.2041241452319315|0.6606421552406503	0.028571428571428574|0.9571545189504373
454	6.6	2.5	EN_WBE_PMPR	ER_GRF_PLNTSTOR	Water body extent (permanent) (% of total land area)	Plant breeds for which sufficient genetic resources are stored (number)	138684	398340	0
455	6.6	2.5	EN_WBE_PMPR	ER_RSK_LBREDS	Water body extent (permanent) (% of total land area)	Proportion of local breeds classified as being at risk as a share of local breeds with known level of extinction risk (%)	138684	35705	1															0.4608824008492703|0.13156832757312645												-0.2817180849095055|0.49906137962992314					0.5557942554235333|0.07585172937901043	-0.40618119722996154|0.2441286818964912							positive
456	6.6	2.5	EN_WBE_PMPR	ER_RSK_LBREDS	Water body extent (permanent) (% of total land area)	Proportion of local breeds classified as being at risk as a share of local breeds with known level of extinction risk (%)	138684	35867	1																											positive				negative				-0.30382181012509996|0.29095206772323745	-0.08025538918701394|0.7850604042120451		-0.6050420257042528|0.0638375568448134	negative
457	6.6	2.5	EN_WBE_PMPP	ER_GRF_ANIMRCNTN	Water body extent (permanent and maybe permanent) (% of total land area)	Number of local breeds for which sufficient genetic resources are stored for reconstitution	139082	6559	1																																positive						0.7071067811865475|0.18169011381620928	0.4123930494211612|0.30995873550624103
458	6.6	2.5	EN_WBE_PMPP	ER_GRF_ANIMRCNTN	Water body extent (permanent and maybe permanent) (% of total land area)	Number of local breeds for which sufficient genetic resources are stored for reconstitution	139082	6628	1																															0.5246313898711126|0.2852521874184511
459	6.6	2.5	EN_WBE_PMPP	ER_GRF_PLNTSTOR	Water body extent (permanent and maybe permanent) (% of total land area)	Plant breeds for which sufficient genetic resources are stored (number)	139082	8320	1
460	6.6	2.5	EN_WBE_PMPP	ER_GRF_PLNTSTOR	Water body extent (permanent and maybe permanent) (% of total land area)	Plant breeds for which sufficient genetic resources are stored (number)	139082	298297	1		0.6767633692869747|0.1398366873478105					0.5642880936468347|0.32172333582430024																			0.6546536707079772|0.15830242337545783	0.6571428571428573|0.15617492711370237					0.408248290463863|0.36321746764912255	0.028571428571428574|0.9571545189504373
461	6.6	2.5	EN_WBE_PMPP	ER_GRF_PLNTSTOR	Water body extent (permanent and maybe permanent) (% of total land area)	Plant breeds for which sufficient genetic resources are stored (number)	139082	398340	0
462	6.6	2.5	EN_WBE_PMPP	ER_RSK_LBREDS	Water body extent (permanent and maybe permanent) (% of total land area)	Proportion of local breeds classified as being at risk as a share of local breeds with known level of extinction risk (%)	139082	35705	1															0.5120915564991891|0.08874053918241125												-0.2817180849095055|0.49906137962992314					0.06707861703387472|0.8446439924925628	-0.40618119722996154|0.2441286818964912							0.4178554470186724|0.22951410747271442
463	6.6	2.5	EN_WBE_PMPP	ER_RSK_LBREDS	Water body extent (permanent and maybe permanent) (% of total land area)	Proportion of local breeds classified as being at risk as a share of local breeds with known level of extinction risk (%)	139082	35867	1																											positive				negative				-0.40509574683346666|0.15075045660211964	-0.1215295893403354|0.6789717751564436		-0.6050420257042528|0.0638375568448134	negative
464	6.6	2.5	EN_WBE_NDQTTOT	ER_GRF_ANIMRCNTN	Nationally derived total quantity (millions of cubic metres per annum)	Number of local breeds for which sufficient genetic resources are stored for reconstitution	154641	6559	0
465	6.6	2.5	EN_WBE_NDQTTOT	ER_GRF_ANIMRCNTN	Nationally derived total quantity (millions of cubic metres per annum)	Number of local breeds for which sufficient genetic resources are stored for reconstitution	154641	6628	0
466	6.6	2.5	EN_WBE_NDQTTOT	ER_GRF_PLNTSTOR	Nationally derived total quantity (millions of cubic metres per annum)	Plant breeds for which sufficient genetic resources are stored (number)	154641	8320	0
467	6.6	2.5	EN_WBE_NDQTTOT	ER_GRF_PLNTSTOR	Nationally derived total quantity (millions of cubic metres per annum)	Plant breeds for which sufficient genetic resources are stored (number)	154641	298297	0
468	6.6	2.5	EN_WBE_NDQTTOT	ER_GRF_PLNTSTOR	Nationally derived total quantity (millions of cubic metres per annum)	Plant breeds for which sufficient genetic resources are stored (number)	154641	398340	0
469	6.6	2.5	EN_WBE_NDQTTOT	ER_RSK_LBREDS	Nationally derived total quantity (millions of cubic metres per annum)	Proportion of local breeds classified as being at risk as a share of local breeds with known level of extinction risk (%)	154641	35705	0
470	6.6	2.5	EN_WBE_NDQTTOT	ER_RSK_LBREDS	Nationally derived total quantity (millions of cubic metres per annum)	Proportion of local breeds classified as being at risk as a share of local breeds with known level of extinction risk (%)	154641	35867	0
471	6.6	2.5	EN_WBE_PMNR	ER_GRF_ANIMRCNTN	Water body extent (permanent) (square kilometres)	Number of local breeds for which sufficient genetic resources are stored for reconstitution	154886	6559	1																																positive						0.7071067811865475|0.18169011381620928	0.5773502691896258|0.13397459621556113
472	6.6	2.5	EN_WBE_PMNR	ER_GRF_ANIMRCNTN	Water body extent (permanent) (square kilometres)	Number of local breeds for which sufficient genetic resources are stored for reconstitution	154886	6628	1																															0.5246313898711126|0.2852521874184511
473	6.6	2.5	EN_WBE_PMNR	ER_GRF_PLNTSTOR	Water body extent (permanent) (square kilometres)	Plant breeds for which sufficient genetic resources are stored (number)	154886	8320	1
474	6.6	2.5	EN_WBE_PMNR	ER_GRF_PLNTSTOR	Water body extent (permanent) (square kilometres)	Plant breeds for which sufficient genetic resources are stored (number)	154886	298297	1		0.6767633692869747|0.1398366873478105					0.5642880936468347|0.32172333582430024																			0.6546536707079772|0.15830242337545783	0.6571428571428573|0.15617492711370237					0.2041241452319315|0.6606421552406503	0.028571428571428574|0.9571545189504373
475	6.6	2.5	EN_WBE_PMNR	ER_GRF_PLNTSTOR	Water body extent (permanent) (square kilometres)	Plant breeds for which sufficient genetic resources are stored (number)	154886	398340	0
476	6.6	2.5	EN_WBE_PMNR	ER_RSK_LBREDS	Water body extent (permanent) (square kilometres)	Proportion of local breeds classified as being at risk as a share of local breeds with known level of extinction risk (%)	154886	35705	1															0.35846408954943243|0.2525452316945492												-0.2817180849095055|0.49906137962992314					0.5557942554235333|0.07585172937901043	-0.40618119722996154|0.2441286818964912							positive
477	6.6	2.5	EN_WBE_PMNR	ER_RSK_LBREDS	Water body extent (permanent) (square kilometres)	Proportion of local breeds classified as being at risk as a share of local breeds with known level of extinction risk (%)	154886	35867	1																											positive				negative				-0.30382181012509996|0.29095206772323745	0.41044899041358557|0.1449130560720343		-0.6050420257042528|0.0638375568448134	negative
478	6.6	2.5	EN_WBE_PMPN	ER_GRF_ANIMRCNTN	Water body extent (permanent and maybe permanent) (square kilometres)	Number of local breeds for which sufficient genetic resources are stored for reconstitution	179354	6559	1																																positive						0.7071067811865475|0.18169011381620928	0.4123930494211612|0.30995873550624103
479	6.6	2.5	EN_WBE_PMPN	ER_GRF_ANIMRCNTN	Water body extent (permanent and maybe permanent) (square kilometres)	Number of local breeds for which sufficient genetic resources are stored for reconstitution	179354	6628	1																															0.3086066999241838|0.5517855072529712
480	6.6	2.5	EN_WBE_PMPN	ER_GRF_PLNTSTOR	Water body extent (permanent and maybe permanent) (square kilometres)	Plant breeds for which sufficient genetic resources are stored (number)	179354	8320	1
481	6.6	2.5	EN_WBE_PMPN	ER_GRF_PLNTSTOR	Water body extent (permanent and maybe permanent) (square kilometres)	Plant breeds for which sufficient genetic resources are stored (number)	179354	298297	1		0.6767633692869747|0.1398366873478105					0.5642880936468347|0.32172333582430024																			0.6546536707079772|0.15830242337545783	0.6571428571428573|0.15617492711370237					0.408248290463863|0.36321746764912255	0.028571428571428574|0.9571545189504373
482	6.6	2.5	EN_WBE_PMPN	ER_GRF_PLNTSTOR	Water body extent (permanent and maybe permanent) (square kilometres)	Plant breeds for which sufficient genetic resources are stored (number)	179354	398340	0
483	6.6	2.5	EN_WBE_PMPN	ER_RSK_LBREDS	Water body extent (permanent and maybe permanent) (square kilometres)	Proportion of local breeds classified as being at risk as a share of local breeds with known level of extinction risk (%)	179354	35705	1															0.35846408954943243|0.2525452316945492												-0.2817180849095055|0.49906137962992314					0.06707861703387472|0.8446439924925628	-0.40618119722996154|0.2441286818964912							0.2659080117391552|0.45773920429022863
484	6.6	2.5	EN_WBE_PMPN	ER_RSK_LBREDS	Water body extent (permanent and maybe permanent) (square kilometres)	Proportion of local breeds classified as being at risk as a share of local breeds with known level of extinction risk (%)	179354	35867	1																											positive				negative				-0.40509574683346666|0.15075045660211964	0.41044899041358557|0.1449130560720343		-0.6050420257042528|0.0638375568448134	negative
485	6.6	2.5	EN_WBE_NDOPW	ER_GRF_ANIMRCNTN	Nationally derived extent of open water bodies (square kilometres)	Number of local breeds for which sufficient genetic resources are stored for reconstitution	346708	6559	0
486	6.6	2.5	EN_WBE_NDOPW	ER_GRF_ANIMRCNTN	Nationally derived extent of open water bodies (square kilometres)	Number of local breeds for which sufficient genetic resources are stored for reconstitution	346708	6628	0
487	6.6	2.5	EN_WBE_NDOPW	ER_GRF_PLNTSTOR	Nationally derived extent of open water bodies (square kilometres)	Plant breeds for which sufficient genetic resources are stored (number)	346708	8320	0
488	6.6	2.5	EN_WBE_NDOPW	ER_GRF_PLNTSTOR	Nationally derived extent of open water bodies (square kilometres)	Plant breeds for which sufficient genetic resources are stored (number)	346708	298297	0
489	6.6	2.5	EN_WBE_NDOPW	ER_GRF_PLNTSTOR	Nationally derived extent of open water bodies (square kilometres)	Plant breeds for which sufficient genetic resources are stored (number)	346708	398340	0
490	6.6	2.5	EN_WBE_NDOPW	ER_RSK_LBREDS	Nationally derived extent of open water bodies (square kilometres)	Proportion of local breeds classified as being at risk as a share of local breeds with known level of extinction risk (%)	346708	35705	0
491	6.6	2.5	EN_WBE_NDOPW	ER_RSK_LBREDS	Nationally derived extent of open water bodies (square kilometres)	Proportion of local breeds classified as being at risk as a share of local breeds with known level of extinction risk (%)	346708	35867	0
492	6.6	2.5	EN_WBE_NDQLOPW	ER_GRF_ANIMRCNTN	Nationally derived quality of open water bodies(%)	Number of local breeds for which sufficient genetic resources are stored for reconstitution	388074	6559	0
493	6.6	2.5	EN_WBE_NDQLOPW	ER_GRF_ANIMRCNTN	Nationally derived quality of open water bodies(%)	Number of local breeds for which sufficient genetic resources are stored for reconstitution	388074	6628	0
494	6.6	2.5	EN_WBE_NDQLOPW	ER_GRF_PLNTSTOR	Nationally derived quality of open water bodies(%)	Plant breeds for which sufficient genetic resources are stored (number)	388074	8320	0
495	6.6	2.5	EN_WBE_NDQLOPW	ER_GRF_PLNTSTOR	Nationally derived quality of open water bodies(%)	Plant breeds for which sufficient genetic resources are stored (number)	388074	298297	0
496	6.6	2.5	EN_WBE_NDQLOPW	ER_GRF_PLNTSTOR	Nationally derived quality of open water bodies(%)	Plant breeds for which sufficient genetic resources are stored (number)	388074	398340	0
497	6.6	2.5	EN_WBE_NDQLOPW	ER_RSK_LBREDS	Nationally derived quality of open water bodies(%)	Proportion of local breeds classified as being at risk as a share of local breeds with known level of extinction risk (%)	388074	35705	0
498	6.6	2.5	EN_WBE_NDQLOPW	ER_RSK_LBREDS	Nationally derived quality of open water bodies(%)	Proportion of local breeds classified as being at risk as a share of local breeds with known level of extinction risk (%)	388074	35867	0
499	6.6	2.5	EN_WBE_NDQLRVR	ER_GRF_ANIMRCNTN	Nationally derived quality of river(%)	Number of local breeds for which sufficient genetic resources are stored for reconstitution	388078	6559	0
500	6.6	2.5	EN_WBE_NDQLRVR	ER_GRF_ANIMRCNTN	Nationally derived quality of river(%)	Number of local breeds for which sufficient genetic resources are stored for reconstitution	388078	6628	0
501	6.6	2.5	EN_WBE_NDQLRVR	ER_GRF_PLNTSTOR	Nationally derived quality of river(%)	Plant breeds for which sufficient genetic resources are stored (number)	388078	8320	0
502	6.6	2.5	EN_WBE_NDQLRVR	ER_GRF_PLNTSTOR	Nationally derived quality of river(%)	Plant breeds for which sufficient genetic resources are stored (number)	388078	298297	0
503	6.6	2.5	EN_WBE_NDQLRVR	ER_GRF_PLNTSTOR	Nationally derived quality of river(%)	Plant breeds for which sufficient genetic resources are stored (number)	388078	398340	0
504	6.6	2.5	EN_WBE_NDQLRVR	ER_RSK_LBREDS	Nationally derived quality of river(%)	Proportion of local breeds classified as being at risk as a share of local breeds with known level of extinction risk (%)	388078	35705	0
505	6.6	2.5	EN_WBE_NDQLRVR	ER_RSK_LBREDS	Nationally derived quality of river(%)	Proportion of local breeds classified as being at risk as a share of local breeds with known level of extinction risk (%)	388078	35867	0
506	6.6	2.5	EN_WBE_NDQLTOT	ER_GRF_ANIMRCNTN	Nationally derived proportion of water bodies with good quality (%)	Number of local breeds for which sufficient genetic resources are stored for reconstitution	388083	6559	0
507	6.6	2.5	EN_WBE_NDQLTOT	ER_GRF_ANIMRCNTN	Nationally derived proportion of water bodies with good quality (%)	Number of local breeds for which sufficient genetic resources are stored for reconstitution	388083	6628	0
508	6.6	2.5	EN_WBE_NDQLTOT	ER_GRF_PLNTSTOR	Nationally derived proportion of water bodies with good quality (%)	Plant breeds for which sufficient genetic resources are stored (number)	388083	8320	0
509	6.6	2.5	EN_WBE_NDQLTOT	ER_GRF_PLNTSTOR	Nationally derived proportion of water bodies with good quality (%)	Plant breeds for which sufficient genetic resources are stored (number)	388083	298297	0
510	6.6	2.5	EN_WBE_NDQLTOT	ER_GRF_PLNTSTOR	Nationally derived proportion of water bodies with good quality (%)	Plant breeds for which sufficient genetic resources are stored (number)	388083	398340	0
511	6.6	2.5	EN_WBE_NDQLTOT	ER_RSK_LBREDS	Nationally derived proportion of water bodies with good quality (%)	Proportion of local breeds classified as being at risk as a share of local breeds with known level of extinction risk (%)	388083	35705	0
512	6.6	2.5	EN_WBE_NDQLTOT	ER_RSK_LBREDS	Nationally derived proportion of water bodies with good quality (%)	Proportion of local breeds classified as being at risk as a share of local breeds with known level of extinction risk (%)	388083	35867	0
513	6.6	2.5	EN_WBE_NDRV	ER_GRF_ANIMRCNTN	Nationally derived extend of rivers (square kilometres)	Number of local breeds for which sufficient genetic resources are stored for reconstitution	407614	6559	0
514	6.6	2.5	EN_WBE_NDRV	ER_GRF_ANIMRCNTN	Nationally derived extend of rivers (square kilometres)	Number of local breeds for which sufficient genetic resources are stored for reconstitution	407614	6628	0
515	6.6	2.5	EN_WBE_NDRV	ER_GRF_PLNTSTOR	Nationally derived extend of rivers (square kilometres)	Plant breeds for which sufficient genetic resources are stored (number)	407614	8320	0
516	6.6	2.5	EN_WBE_NDRV	ER_GRF_PLNTSTOR	Nationally derived extend of rivers (square kilometres)	Plant breeds for which sufficient genetic resources are stored (number)	407614	298297	0
517	6.6	2.5	EN_WBE_NDRV	ER_GRF_PLNTSTOR	Nationally derived extend of rivers (square kilometres)	Plant breeds for which sufficient genetic resources are stored (number)	407614	398340	0
518	6.6	2.5	EN_WBE_NDRV	ER_RSK_LBREDS	Nationally derived extend of rivers (square kilometres)	Proportion of local breeds classified as being at risk as a share of local breeds with known level of extinction risk (%)	407614	35705	0
519	6.6	2.5	EN_WBE_NDRV	ER_RSK_LBREDS	Nationally derived extend of rivers (square kilometres)	Proportion of local breeds classified as being at risk as a share of local breeds with known level of extinction risk (%)	407614	35867	0
520	6.6	2.5	EN_WBE_NDWTL	ER_GRF_ANIMRCNTN	Nationally derived extent of wetlands (square kilometres)	Number of local breeds for which sufficient genetic resources are stored for reconstitution	417745	6559	0
521	6.6	2.5	EN_WBE_NDWTL	ER_GRF_ANIMRCNTN	Nationally derived extent of wetlands (square kilometres)	Number of local breeds for which sufficient genetic resources are stored for reconstitution	417745	6628	0
522	6.6	2.5	EN_WBE_NDWTL	ER_GRF_PLNTSTOR	Nationally derived extent of wetlands (square kilometres)	Plant breeds for which sufficient genetic resources are stored (number)	417745	8320	0
523	6.6	2.5	EN_WBE_NDWTL	ER_GRF_PLNTSTOR	Nationally derived extent of wetlands (square kilometres)	Plant breeds for which sufficient genetic resources are stored (number)	417745	298297	0
524	6.6	2.5	EN_WBE_NDWTL	ER_GRF_PLNTSTOR	Nationally derived extent of wetlands (square kilometres)	Plant breeds for which sufficient genetic resources are stored (number)	417745	398340	0
525	6.6	2.5	EN_WBE_NDWTL	ER_RSK_LBREDS	Nationally derived extent of wetlands (square kilometres)	Proportion of local breeds classified as being at risk as a share of local breeds with known level of extinction risk (%)	417745	35705	0
526	6.6	2.5	EN_WBE_NDWTL	ER_RSK_LBREDS	Nationally derived extent of wetlands (square kilometres)	Proportion of local breeds classified as being at risk as a share of local breeds with known level of extinction risk (%)	417745	35867	0
527	6.6	2.5	EN_WBE_NDQTOPW	ER_GRF_ANIMRCNTN	Nationally derived quantity of open water bodies (million of cubic metres per annum)	Number of local breeds for which sufficient genetic resources are stored for reconstitution	424976	6559	0
528	6.6	2.5	EN_WBE_NDQTOPW	ER_GRF_ANIMRCNTN	Nationally derived quantity of open water bodies (million of cubic metres per annum)	Number of local breeds for which sufficient genetic resources are stored for reconstitution	424976	6628	0
529	6.6	2.5	EN_WBE_NDQTOPW	ER_GRF_PLNTSTOR	Nationally derived quantity of open water bodies (million of cubic metres per annum)	Plant breeds for which sufficient genetic resources are stored (number)	424976	8320	0
530	6.6	2.5	EN_WBE_NDQTOPW	ER_GRF_PLNTSTOR	Nationally derived quantity of open water bodies (million of cubic metres per annum)	Plant breeds for which sufficient genetic resources are stored (number)	424976	298297	0
531	6.6	2.5	EN_WBE_NDQTOPW	ER_GRF_PLNTSTOR	Nationally derived quantity of open water bodies (million of cubic metres per annum)	Plant breeds for which sufficient genetic resources are stored (number)	424976	398340	0
532	6.6	2.5	EN_WBE_NDQTOPW	ER_RSK_LBREDS	Nationally derived quantity of open water bodies (million of cubic metres per annum)	Proportion of local breeds classified as being at risk as a share of local breeds with known level of extinction risk (%)	424976	35705	0
533	6.6	2.5	EN_WBE_NDQTOPW	ER_RSK_LBREDS	Nationally derived quantity of open water bodies (million of cubic metres per annum)	Proportion of local breeds classified as being at risk as a share of local breeds with known level of extinction risk (%)	424976	35867	0
534	6.6	2.5	EN_WBE_NDETOT	ER_GRF_ANIMRCNTN	Nationally derived total extent (square kilometres)	Number of local breeds for which sufficient genetic resources are stored for reconstitution	435023	6559	0
535	6.6	2.5	EN_WBE_NDETOT	ER_GRF_ANIMRCNTN	Nationally derived total extent (square kilometres)	Number of local breeds for which sufficient genetic resources are stored for reconstitution	435023	6628	0
536	6.6	2.5	EN_WBE_NDETOT	ER_GRF_PLNTSTOR	Nationally derived total extent (square kilometres)	Plant breeds for which sufficient genetic resources are stored (number)	435023	8320	0
537	6.6	2.5	EN_WBE_NDETOT	ER_GRF_PLNTSTOR	Nationally derived total extent (square kilometres)	Plant breeds for which sufficient genetic resources are stored (number)	435023	298297	0
538	6.6	2.5	EN_WBE_NDETOT	ER_GRF_PLNTSTOR	Nationally derived total extent (square kilometres)	Plant breeds for which sufficient genetic resources are stored (number)	435023	398340	0
539	6.6	2.5	EN_WBE_NDETOT	ER_RSK_LBREDS	Nationally derived total extent (square kilometres)	Proportion of local breeds classified as being at risk as a share of local breeds with known level of extinction risk (%)	435023	35705	0
540	6.6	2.5	EN_WBE_NDETOT	ER_RSK_LBREDS	Nationally derived total extent (square kilometres)	Proportion of local breeds classified as being at risk as a share of local breeds with known level of extinction risk (%)	435023	35867	0
541	6.6	2.3	EN_WBE_NDQLGRW	SI_AGR_SSFP	Nationally derived quality of groundwater (%)	Average income of small-scale food producers, PPP (constant 2011 international $)	14503	401336	0
542	6.6	2.3	EN_WBE_NDQLGRW	SI_AGR_SSFP	Nationally derived quality of groundwater (%)	Average income of small-scale food producers, PPP (constant 2011 international $)	14503	479764	0
543	6.6	2.3	EN_WBE_NDQLGRW	PD_AGR_SSFP	Nationally derived quality of groundwater (%)	Productivity of small-scale food producers (agricultural output per labour day, PPP) (constant 2011 international $)	14503	416305	0
544	6.6	2.3	EN_WBE_NDQLGRW	PD_AGR_SSFP	Nationally derived quality of groundwater (%)	Productivity of small-scale food producers (agricultural output per labour day, PPP) (constant 2011 international $)	14503	791153	0
545	6.6	2.3	EN_WBE_NDQTRVR	SI_AGR_SSFP	Nationally derived quantity of rivers (million of cubic metres per annum)	Average income of small-scale food producers, PPP (constant 2011 international $)	14504	401336	0
546	6.6	2.3	EN_WBE_NDQTRVR	SI_AGR_SSFP	Nationally derived quantity of rivers (million of cubic metres per annum)	Average income of small-scale food producers, PPP (constant 2011 international $)	14504	479764	0
547	6.6	2.3	EN_WBE_NDQTRVR	PD_AGR_SSFP	Nationally derived quantity of rivers (million of cubic metres per annum)	Productivity of small-scale food producers (agricultural output per labour day, PPP) (constant 2011 international $)	14504	416305	0
548	6.6	2.3	EN_WBE_NDQTRVR	PD_AGR_SSFP	Nationally derived quantity of rivers (million of cubic metres per annum)	Productivity of small-scale food producers (agricultural output per labour day, PPP) (constant 2011 international $)	14504	791153	0
549	6.6	2.3	EN_WBE_NDQTGRW	SI_AGR_SSFP	Nationally derived quantity of groundwater (millions of cubic metres per annum)	Average income of small-scale food producers, PPP (constant 2011 international $)	84970	401336	0
550	6.6	2.3	EN_WBE_NDQTGRW	SI_AGR_SSFP	Nationally derived quantity of groundwater (millions of cubic metres per annum)	Average income of small-scale food producers, PPP (constant 2011 international $)	84970	479764	0
551	6.6	2.3	EN_WBE_NDQTGRW	PD_AGR_SSFP	Nationally derived quantity of groundwater (millions of cubic metres per annum)	Productivity of small-scale food producers (agricultural output per labour day, PPP) (constant 2011 international $)	84970	416305	0
552	6.6	2.3	EN_WBE_NDQTGRW	PD_AGR_SSFP	Nationally derived quantity of groundwater (millions of cubic metres per annum)	Productivity of small-scale food producers (agricultural output per labour day, PPP) (constant 2011 international $)	84970	791153	0
553	6.6	2.3	EN_WBE_PMPR	SI_AGR_SSFP	Water body extent (permanent) (% of total land area)	Average income of small-scale food producers, PPP (constant 2011 international $)	138684	401336	0
554	6.6	2.3	EN_WBE_PMPR	SI_AGR_SSFP	Water body extent (permanent) (% of total land area)	Average income of small-scale food producers, PPP (constant 2011 international $)	138684	479764	0
555	6.6	2.3	EN_WBE_PMPR	PD_AGR_SSFP	Water body extent (permanent) (% of total land area)	Productivity of small-scale food producers (agricultural output per labour day, PPP) (constant 2011 international $)	138684	416305	0
556	6.6	2.3	EN_WBE_PMPR	PD_AGR_SSFP	Water body extent (permanent) (% of total land area)	Productivity of small-scale food producers (agricultural output per labour day, PPP) (constant 2011 international $)	138684	791153	0
557	6.6	2.3	EN_WBE_PMPP	SI_AGR_SSFP	Water body extent (permanent and maybe permanent) (% of total land area)	Average income of small-scale food producers, PPP (constant 2011 international $)	139082	401336	0
558	6.6	2.3	EN_WBE_PMPP	SI_AGR_SSFP	Water body extent (permanent and maybe permanent) (% of total land area)	Average income of small-scale food producers, PPP (constant 2011 international $)	139082	479764	0
559	6.6	2.3	EN_WBE_PMPP	PD_AGR_SSFP	Water body extent (permanent and maybe permanent) (% of total land area)	Productivity of small-scale food producers (agricultural output per labour day, PPP) (constant 2011 international $)	139082	416305	0
560	6.6	2.3	EN_WBE_PMPP	PD_AGR_SSFP	Water body extent (permanent and maybe permanent) (% of total land area)	Productivity of small-scale food producers (agricultural output per labour day, PPP) (constant 2011 international $)	139082	791153	0
561	6.6	2.3	EN_WBE_NDQTTOT	SI_AGR_SSFP	Nationally derived total quantity (millions of cubic metres per annum)	Average income of small-scale food producers, PPP (constant 2011 international $)	154641	401336	0
562	6.6	2.3	EN_WBE_NDQTTOT	SI_AGR_SSFP	Nationally derived total quantity (millions of cubic metres per annum)	Average income of small-scale food producers, PPP (constant 2011 international $)	154641	479764	0
563	6.6	2.3	EN_WBE_NDQTTOT	PD_AGR_SSFP	Nationally derived total quantity (millions of cubic metres per annum)	Productivity of small-scale food producers (agricultural output per labour day, PPP) (constant 2011 international $)	154641	416305	0
564	6.6	2.3	EN_WBE_NDQTTOT	PD_AGR_SSFP	Nationally derived total quantity (millions of cubic metres per annum)	Productivity of small-scale food producers (agricultural output per labour day, PPP) (constant 2011 international $)	154641	791153	0
565	6.6	2.3	EN_WBE_PMNR	SI_AGR_SSFP	Water body extent (permanent) (square kilometres)	Average income of small-scale food producers, PPP (constant 2011 international $)	154886	401336	0
566	6.6	2.3	EN_WBE_PMNR	SI_AGR_SSFP	Water body extent (permanent) (square kilometres)	Average income of small-scale food producers, PPP (constant 2011 international $)	154886	479764	0
567	6.6	2.3	EN_WBE_PMNR	PD_AGR_SSFP	Water body extent (permanent) (square kilometres)	Productivity of small-scale food producers (agricultural output per labour day, PPP) (constant 2011 international $)	154886	416305	0
568	6.6	2.3	EN_WBE_PMNR	PD_AGR_SSFP	Water body extent (permanent) (square kilometres)	Productivity of small-scale food producers (agricultural output per labour day, PPP) (constant 2011 international $)	154886	791153	0
569	6.6	2.3	EN_WBE_PMPN	SI_AGR_SSFP	Water body extent (permanent and maybe permanent) (square kilometres)	Average income of small-scale food producers, PPP (constant 2011 international $)	179354	401336	0
570	6.6	2.3	EN_WBE_PMPN	SI_AGR_SSFP	Water body extent (permanent and maybe permanent) (square kilometres)	Average income of small-scale food producers, PPP (constant 2011 international $)	179354	479764	0
571	6.6	2.3	EN_WBE_PMPN	PD_AGR_SSFP	Water body extent (permanent and maybe permanent) (square kilometres)	Productivity of small-scale food producers (agricultural output per labour day, PPP) (constant 2011 international $)	179354	416305	0
572	6.6	2.3	EN_WBE_PMPN	PD_AGR_SSFP	Water body extent (permanent and maybe permanent) (square kilometres)	Productivity of small-scale food producers (agricultural output per labour day, PPP) (constant 2011 international $)	179354	791153	0
573	6.6	2.3	EN_WBE_NDOPW	SI_AGR_SSFP	Nationally derived extent of open water bodies (square kilometres)	Average income of small-scale food producers, PPP (constant 2011 international $)	346708	401336	0
574	6.6	2.3	EN_WBE_NDOPW	SI_AGR_SSFP	Nationally derived extent of open water bodies (square kilometres)	Average income of small-scale food producers, PPP (constant 2011 international $)	346708	479764	0
575	6.6	2.3	EN_WBE_NDOPW	PD_AGR_SSFP	Nationally derived extent of open water bodies (square kilometres)	Productivity of small-scale food producers (agricultural output per labour day, PPP) (constant 2011 international $)	346708	416305	0
576	6.6	2.3	EN_WBE_NDOPW	PD_AGR_SSFP	Nationally derived extent of open water bodies (square kilometres)	Productivity of small-scale food producers (agricultural output per labour day, PPP) (constant 2011 international $)	346708	791153	0
577	6.6	2.3	EN_WBE_NDQLOPW	SI_AGR_SSFP	Nationally derived quality of open water bodies(%)	Average income of small-scale food producers, PPP (constant 2011 international $)	388074	401336	0
578	6.6	2.3	EN_WBE_NDQLOPW	SI_AGR_SSFP	Nationally derived quality of open water bodies(%)	Average income of small-scale food producers, PPP (constant 2011 international $)	388074	479764	0
579	6.6	2.3	EN_WBE_NDQLOPW	PD_AGR_SSFP	Nationally derived quality of open water bodies(%)	Productivity of small-scale food producers (agricultural output per labour day, PPP) (constant 2011 international $)	388074	416305	0
580	6.6	2.3	EN_WBE_NDQLOPW	PD_AGR_SSFP	Nationally derived quality of open water bodies(%)	Productivity of small-scale food producers (agricultural output per labour day, PPP) (constant 2011 international $)	388074	791153	0
581	6.6	2.3	EN_WBE_NDQLRVR	SI_AGR_SSFP	Nationally derived quality of river(%)	Average income of small-scale food producers, PPP (constant 2011 international $)	388078	401336	0
582	6.6	2.3	EN_WBE_NDQLRVR	SI_AGR_SSFP	Nationally derived quality of river(%)	Average income of small-scale food producers, PPP (constant 2011 international $)	388078	479764	0
583	6.6	2.3	EN_WBE_NDQLRVR	PD_AGR_SSFP	Nationally derived quality of river(%)	Productivity of small-scale food producers (agricultural output per labour day, PPP) (constant 2011 international $)	388078	416305	0
584	6.6	2.3	EN_WBE_NDQLRVR	PD_AGR_SSFP	Nationally derived quality of river(%)	Productivity of small-scale food producers (agricultural output per labour day, PPP) (constant 2011 international $)	388078	791153	0
585	6.6	2.3	EN_WBE_NDQLTOT	SI_AGR_SSFP	Nationally derived proportion of water bodies with good quality (%)	Average income of small-scale food producers, PPP (constant 2011 international $)	388083	401336	0
586	6.6	2.3	EN_WBE_NDQLTOT	SI_AGR_SSFP	Nationally derived proportion of water bodies with good quality (%)	Average income of small-scale food producers, PPP (constant 2011 international $)	388083	479764	0
587	6.6	2.3	EN_WBE_NDQLTOT	PD_AGR_SSFP	Nationally derived proportion of water bodies with good quality (%)	Productivity of small-scale food producers (agricultural output per labour day, PPP) (constant 2011 international $)	388083	416305	0
588	6.6	2.3	EN_WBE_NDQLTOT	PD_AGR_SSFP	Nationally derived proportion of water bodies with good quality (%)	Productivity of small-scale food producers (agricultural output per labour day, PPP) (constant 2011 international $)	388083	791153	0
589	6.6	2.3	EN_WBE_NDRV	SI_AGR_SSFP	Nationally derived extend of rivers (square kilometres)	Average income of small-scale food producers, PPP (constant 2011 international $)	407614	401336	0
590	6.6	2.3	EN_WBE_NDRV	SI_AGR_SSFP	Nationally derived extend of rivers (square kilometres)	Average income of small-scale food producers, PPP (constant 2011 international $)	407614	479764	0
591	6.6	2.3	EN_WBE_NDRV	PD_AGR_SSFP	Nationally derived extend of rivers (square kilometres)	Productivity of small-scale food producers (agricultural output per labour day, PPP) (constant 2011 international $)	407614	416305	0
592	6.6	2.3	EN_WBE_NDRV	PD_AGR_SSFP	Nationally derived extend of rivers (square kilometres)	Productivity of small-scale food producers (agricultural output per labour day, PPP) (constant 2011 international $)	407614	791153	0
593	6.6	2.3	EN_WBE_NDWTL	SI_AGR_SSFP	Nationally derived extent of wetlands (square kilometres)	Average income of small-scale food producers, PPP (constant 2011 international $)	417745	401336	0
594	6.6	2.3	EN_WBE_NDWTL	SI_AGR_SSFP	Nationally derived extent of wetlands (square kilometres)	Average income of small-scale food producers, PPP (constant 2011 international $)	417745	479764	0
595	6.6	2.3	EN_WBE_NDWTL	PD_AGR_SSFP	Nationally derived extent of wetlands (square kilometres)	Productivity of small-scale food producers (agricultural output per labour day, PPP) (constant 2011 international $)	417745	416305	0
596	6.6	2.3	EN_WBE_NDWTL	PD_AGR_SSFP	Nationally derived extent of wetlands (square kilometres)	Productivity of small-scale food producers (agricultural output per labour day, PPP) (constant 2011 international $)	417745	791153	0
597	6.6	2.3	EN_WBE_NDQTOPW	SI_AGR_SSFP	Nationally derived quantity of open water bodies (million of cubic metres per annum)	Average income of small-scale food producers, PPP (constant 2011 international $)	424976	401336	0
598	6.6	2.3	EN_WBE_NDQTOPW	SI_AGR_SSFP	Nationally derived quantity of open water bodies (million of cubic metres per annum)	Average income of small-scale food producers, PPP (constant 2011 international $)	424976	479764	0
599	6.6	2.3	EN_WBE_NDQTOPW	PD_AGR_SSFP	Nationally derived quantity of open water bodies (million of cubic metres per annum)	Productivity of small-scale food producers (agricultural output per labour day, PPP) (constant 2011 international $)	424976	416305	0
600	6.6	2.3	EN_WBE_NDQTOPW	PD_AGR_SSFP	Nationally derived quantity of open water bodies (million of cubic metres per annum)	Productivity of small-scale food producers (agricultural output per labour day, PPP) (constant 2011 international $)	424976	791153	0
601	6.6	2.3	EN_WBE_NDETOT	SI_AGR_SSFP	Nationally derived total extent (square kilometres)	Average income of small-scale food producers, PPP (constant 2011 international $)	435023	401336	0
602	6.6	2.3	EN_WBE_NDETOT	SI_AGR_SSFP	Nationally derived total extent (square kilometres)	Average income of small-scale food producers, PPP (constant 2011 international $)	435023	479764	0
603	6.6	2.3	EN_WBE_NDETOT	PD_AGR_SSFP	Nationally derived total extent (square kilometres)	Productivity of small-scale food producers (agricultural output per labour day, PPP) (constant 2011 international $)	435023	416305	0
604	6.6	2.3	EN_WBE_NDETOT	PD_AGR_SSFP	Nationally derived total extent (square kilometres)	Productivity of small-scale food producers (agricultural output per labour day, PPP) (constant 2011 international $)	435023	791153	0
605	6.b	2.2	ER_H2O_RURP	SH_STA_WASTE	Countries with users/communities participating in planning programs in rural drinking-water supply, by level of participation (3 = High; 2 = Moderate; 1 = Low; 0 = NA)	Proportion of children moderately or severely wasted (%)	14505	6556	0
606	6.b	2.2	ER_H2O_RURP	SH_STA_WASTEN	Countries with users/communities participating in planning programs in rural drinking-water supply, by level of participation (3 = High; 2 = Moderate; 1 = Low; 0 = NA)	Children moderately or severely wasted (thousands)	14505	6557	0
607	6.b	2.2	ER_H2O_RURP	SH_STA_OVRWGTN	Countries with users/communities participating in planning programs in rural drinking-water supply, by level of participation (3 = High; 2 = Moderate; 1 = Low; 0 = NA)	Children moderately or severely overweight (thousands)	14505	6558	0
608	6.b	2.2	ER_H2O_RURP	SH_STA_OVRWGT	Countries with users/communities participating in planning programs in rural drinking-water supply, by level of participation (3 = High; 2 = Moderate; 1 = Low; 0 = NA)	Proportion of children moderately or severely overweight (%)	14505	36240	0
609	6.b	2.2	ER_H2O_RURP	SH_STA_STUNTN	Countries with users/communities participating in planning programs in rural drinking-water supply, by level of participation (3 = High; 2 = Moderate; 1 = Low; 0 = NA)	Children moderately or severely stunted (thousands)	14505	137241	0
610	6.b	2.2	ER_H2O_RURP	SH_STA_STUNT	Countries with users/communities participating in planning programs in rural drinking-water supply, by level of participation (3 = High; 2 = Moderate; 1 = Low; 0 = NA)	Proportion of children moderately or severely stunted (%)	14505	329819	0
611	6.b	2.2	ER_H2O_PRDU	SH_STA_WASTE	Countries with procedures in law or policy for participation by service users/communities in planning program in rural drinking-water supply, by level of definition in procedures (10 = Clearly defined; 5 = Not clearly defined ; 0 = NA)	Proportion of children moderately or severely wasted (%)	14672	6556	0
612	6.b	2.2	ER_H2O_PRDU	SH_STA_WASTEN	Countries with procedures in law or policy for participation by service users/communities in planning program in rural drinking-water supply, by level of definition in procedures (10 = Clearly defined; 5 = Not clearly defined ; 0 = NA)	Children moderately or severely wasted (thousands)	14672	6557	0
613	6.b	2.2	ER_H2O_PRDU	SH_STA_OVRWGTN	Countries with procedures in law or policy for participation by service users/communities in planning program in rural drinking-water supply, by level of definition in procedures (10 = Clearly defined; 5 = Not clearly defined ; 0 = NA)	Children moderately or severely overweight (thousands)	14672	6558	0
614	6.b	2.2	ER_H2O_PRDU	SH_STA_OVRWGT	Countries with procedures in law or policy for participation by service users/communities in planning program in rural drinking-water supply, by level of definition in procedures (10 = Clearly defined; 5 = Not clearly defined ; 0 = NA)	Proportion of children moderately or severely overweight (%)	14672	36240	0
615	6.b	2.2	ER_H2O_PRDU	SH_STA_STUNTN	Countries with procedures in law or policy for participation by service users/communities in planning program in rural drinking-water supply, by level of definition in procedures (10 = Clearly defined; 5 = Not clearly defined ; 0 = NA)	Children moderately or severely stunted (thousands)	14672	137241	0
616	6.b	2.2	ER_H2O_PRDU	SH_STA_STUNT	Countries with procedures in law or policy for participation by service users/communities in planning program in rural drinking-water supply, by level of definition in procedures (10 = Clearly defined; 5 = Not clearly defined ; 0 = NA)	Proportion of children moderately or severely stunted (%)	14672	329819	0
617	6.b	2.2	ER_WAT_PART	SH_STA_WASTE	Countries with users/communities participating in planning programs in water resources planning and management, by level of participation (3 = High; 2 = Moderate; 1 = Low; 0 = NA)	Proportion of children moderately or severely wasted (%)	14698	6556	0
618	6.b	2.2	ER_WAT_PART	SH_STA_WASTEN	Countries with users/communities participating in planning programs in water resources planning and management, by level of participation (3 = High; 2 = Moderate; 1 = Low; 0 = NA)	Children moderately or severely wasted (thousands)	14698	6557	0
619	6.b	2.2	ER_WAT_PART	SH_STA_OVRWGTN	Countries with users/communities participating in planning programs in water resources planning and management, by level of participation (3 = High; 2 = Moderate; 1 = Low; 0 = NA)	Children moderately or severely overweight (thousands)	14698	6558	0
620	6.b	2.2	ER_WAT_PART	SH_STA_OVRWGT	Countries with users/communities participating in planning programs in water resources planning and management, by level of participation (3 = High; 2 = Moderate; 1 = Low; 0 = NA)	Proportion of children moderately or severely overweight (%)	14698	36240	0
621	6.b	2.2	ER_WAT_PART	SH_STA_STUNTN	Countries with users/communities participating in planning programs in water resources planning and management, by level of participation (3 = High; 2 = Moderate; 1 = Low; 0 = NA)	Children moderately or severely stunted (thousands)	14698	137241	0
622	6.b	2.2	ER_WAT_PART	SH_STA_STUNT	Countries with users/communities participating in planning programs in water resources planning and management, by level of participation (3 = High; 2 = Moderate; 1 = Low; 0 = NA)	Proportion of children moderately or severely stunted (%)	14698	329819	0
623	6.b	2.2	ER_WAT_PRDU	SH_STA_WASTE	Countries with procedures in law or policy for participation by service users/communities in planning program in water resources planning and management, by level of definition in procedures (10 = Clearly defined; 5 = Not clearly defined ; 0 = NA)	Proportion of children moderately or severely wasted (%)	14743	6556	0
624	6.b	2.2	ER_WAT_PRDU	SH_STA_WASTEN	Countries with procedures in law or policy for participation by service users/communities in planning program in water resources planning and management, by level of definition in procedures (10 = Clearly defined; 5 = Not clearly defined ; 0 = NA)	Children moderately or severely wasted (thousands)	14743	6557	0
625	6.b	2.2	ER_WAT_PRDU	SH_STA_OVRWGTN	Countries with procedures in law or policy for participation by service users/communities in planning program in water resources planning and management, by level of definition in procedures (10 = Clearly defined; 5 = Not clearly defined ; 0 = NA)	Children moderately or severely overweight (thousands)	14743	6558	0
626	6.b	2.2	ER_WAT_PRDU	SH_STA_OVRWGT	Countries with procedures in law or policy for participation by service users/communities in planning program in water resources planning and management, by level of definition in procedures (10 = Clearly defined; 5 = Not clearly defined ; 0 = NA)	Proportion of children moderately or severely overweight (%)	14743	36240	0
627	6.b	2.2	ER_WAT_PRDU	SH_STA_STUNTN	Countries with procedures in law or policy for participation by service users/communities in planning program in water resources planning and management, by level of definition in procedures (10 = Clearly defined; 5 = Not clearly defined ; 0 = NA)	Children moderately or severely stunted (thousands)	14743	137241	0
628	6.b	2.2	ER_WAT_PRDU	SH_STA_STUNT	Countries with procedures in law or policy for participation by service users/communities in planning program in water resources planning and management, by level of definition in procedures (10 = Clearly defined; 5 = Not clearly defined ; 0 = NA)	Proportion of children moderately or severely stunted (%)	14743	329819	0
								Total	3147	1	17	6	4	0	3	7	1	4	3	0	1	4	6	8	2	4	3	1	5	1	4	4	2	2	18	40	7	40	0	8	12	20	8	4	12	5	8	8	4
								Negative Spearman correlation coefficient <-0.6 and p<0.05	726	1	6	3	1	0	0	0	1	4	0	0	0	0	2	4	2	1	0	1	0	1	0	1	0	0	6	6	4	8	0	4	0	6	1	0	5	0	0	4	0
								Positive Spearman correlation coefficient >0.6 and p<0.05	780	0	6	3	2	0	3	0	0	0	2	0	1	0	3	0	0	3	0	0	1	0	1	3	1	0	6	21	3	0	0	0	4	6	3	0	2	0	0	0	2
								Non-classified	1641	0	5	0	1	0	0	7	0	0	1	0	0	4	1	4	0	0	3	0	4	0	3	0	1	2	6	13	0	32	0	4	8	8	4	4	5	5	8	4	2
[truncated: 219 more columns]
